# Supplementary material for: The ground beetle genus Bembidion Latreille in Baltic amber: Review of preserved specimens and first 3D reconstruction of endophallic structures using X-ray microscopy (Coleoptera, Carabidae, Bembidiini)
Source: Zookeys. 2017 Mar 21;(662):101–26. doi: 10.3897/zookeys.662.12124 (PMC5539362; doi:10.3897/zookeys.662.12124)
Supplement: XML Treatment for Bembidion succini [file zookeys.662.12124-treatment1.xml]

<!DOCTYPE tp:taxon-treatment
  PUBLIC "-//TaxonX//DTD Taxonomic Treatment Publishing DTD v0 20100105//EN" "tax-treatment-NSO.dtd">
<tp:taxon-treatment xmlns:tp="http://www.plazi.org/taxpub"><tp:treatment-meta><kwd-group><label>Taxon classification</label><kwd><named-content xmlns:xlink="http://www.w3.org/1999/xlink" content-type="kingdom">Animalia</named-content></kwd><kwd><named-content xmlns:xlink="http://www.w3.org/1999/xlink" content-type="order">Coleoptera</named-content></kwd><kwd><named-content xmlns:xlink="http://www.w3.org/1999/xlink" content-type="family">Carabidae</named-content></kwd></kwd-group><mixed-citation publication-type="journal"><person-group><name><surname>Schmidt</surname><given-names>Joachim</given-names></name><name><surname>Michalik</surname><given-names>Peter</given-names></name></person-group><article-title>The ground beetle genus <italic><tp:taxon-name><tp:taxon-name-part taxon-name-part-type="genus" reg="Bembidion">Bembidion</tp:taxon-name-part></tp:taxon-name></italic> Latreille in Baltic amber: Review of preserved specimens and first 3D reconstruction of endophallic structures using X-ray microscopy (<tp:taxon-name><tp:taxon-name-part taxon-name-part-type="order">Coleoptera</tp:taxon-name-part></tp:taxon-name>, <tp:taxon-name><tp:taxon-name-part taxon-name-part-type="family">Carabidae</tp:taxon-name-part></tp:taxon-name>, <tp:taxon-name><tp:taxon-name-part taxon-name-part-type="tribe">Bembidiini</tp:taxon-name-part></tp:taxon-name>)</article-title><source>Zookeys</source><day>21</day><month>3</month><year>2017</year><volume>2017</volume><issue>662</issue><fpage>101</fpage><lpage>126</lpage><pub-id pub-id-type="doi">10.3897/zookeys.662.12124</pub-id></mixed-citation></tp:treatment-meta><tp:nomenclature><tp:taxon-name><tp:taxon-name-part taxon-name-part-type="genus" reg="Bembidion">Bembidion</tp:taxon-name-part> <tp:taxon-name-part taxon-name-part-type="species" reg="succini">succini</tp:taxon-name-part></tp:taxon-name><tp:taxon-authority>Giebel, 1856</tp:taxon-authority><tp:taxon-status xmlns:xlink="http://www.w3.org/1999/xlink" xlink:type="simple">, nomen dubium</tp:taxon-status><tp:nomenclature-citation-list><tp:nomenclature-citation><tp:taxon-name>
                    <tp:taxon-name-part taxon-name-part-type="genus" reg="Bembidium">Bembidium</tp:taxon-name-part> <tp:taxon-name-part taxon-name-part-type="species" reg="succini">succini</tp:taxon-name-part></tp:taxon-name><comment>Giebel, 1856: 64. </comment></tp:nomenclature-citation></tp:nomenclature-citation-list></tp:nomenclature><tp:treatment-sec sec-type="type material" id="SECID0ECMAE"><title>Remarks on description and type material.</title><p>
            <italic><tp:taxon-name><tp:taxon-name-part taxon-name-part-type="genus" reg="Bembidion">B.</tp:taxon-name-part> <tp:taxon-name-part taxon-name-part-type="species" reg="succini">succini</tp:taxon-name-part></tp:taxon-name></italic> was described from Baltic amber and it is the first fossil species described in this genus to species level. Although it was mentioned in catalogues of Baltic amber fossils (<xref ref-type="bibr" rid="B25">Spahr 1981</xref>, <xref ref-type="bibr" rid="B11">Keilbach 1982</xref>, <xref ref-type="bibr" rid="B1">Alekseev 2013</xref>) subsequent researchers did not discuss the taxonomic position of this species.</p><p>The original description of <italic><tp:taxon-name><tp:taxon-name-part taxon-name-part-type="genus" reg="Bembidion">B.</tp:taxon-name-part> <tp:taxon-name-part taxon-name-part-type="species" reg="succini">succini</tp:taxon-name-part></tp:taxon-name></italic>, however, does not provide information to which genus of ground beetles this species actually belongs. <xref ref-type="bibr" rid="B8">Giebel (1856)</xref> noted that he was unable to recognize the diagnostic characters of the genus as well as of the whole <tp:taxon-name><tp:taxon-name-part taxon-name-part-type="tribe">Bembidiini</tp:taxon-name-part></tp:taxon-name> tribe in this species. Mouth parts, the ventral side of body, elytral apex, and the legs were not visible to him, or he did not describe relevant characters of these body parts. The placement of this fossil in the genus <italic><tp:taxon-name><tp:taxon-name-part taxon-name-part-type="genus" reg="Bembidion">Bembidion</tp:taxon-name-part></tp:taxon-name></italic> was solely based on the similarity of the external shape and proportions compared to some extant Central European species of the subgenus <tp:taxon-name><tp:taxon-name-part taxon-name-part-type="subgenus" reg="Ocydromus">Ocydromus</tp:taxon-name-part></tp:taxon-name> Clairville, 1806. The following citation represent the complete description provided by <xref ref-type="bibr" rid="B8">Giebel (1856)</xref>:</p><p>„Das einzige Bernsteinexemplar der Leipziger Universitätssammlung ist kaum eine Linie lang und nähert sich zunächst den lebenden <italic><tp:taxon-name><tp:taxon-name-part taxon-name-part-type="genus" reg="Bembidion">B.</tp:taxon-name-part> <tp:taxon-name-part taxon-name-part-type="species" reg="brunnicorne">brunnicorne</tp:taxon-name-part></tp:taxon-name></italic>, <italic><tp:taxon-name><tp:taxon-name-part taxon-name-part-type="genus" reg="Bembidion">B.</tp:taxon-name-part> <tp:taxon-name-part taxon-name-part-type="species" reg="perplexum">perplexum</tp:taxon-name-part></tp:taxon-name></italic>, ist jedoch noch schmäler und gestreckter als diese, das Halsschild mit weniger convexen Seiten, die Flügeldecken mit feinen Punktstreifen, das ganze Tierchen hellgrün. Leider umgibt eine Blase das Thierchen so, daß ich weder die Beine noch die Palpen deutlich erkennen kann und nur aus den übrigen Formverhältnissen auf die Gattung <italic><tp:taxon-name><tp:taxon-name-part taxon-name-part-type="genus" reg="Bembidium">Bembidium</tp:taxon-name-part></tp:taxon-name></italic> schließe“ (<xref ref-type="bibr" rid="B8">Giebel 1856</xref>: 64).</p><p>Based on the few character states presented in this description it cannot be excluded that the name <italic><tp:taxon-name><tp:taxon-name-part taxon-name-part-type="genus" reg="Bembidion">B.</tp:taxon-name-part> <tp:taxon-name-part taxon-name-part-type="species" reg="succini">succini</tp:taxon-name-part></tp:taxon-name></italic> is given to a tiny (body length not even 2.3 mm) representative of the subtribe <tp:taxon-name><tp:taxon-name-part taxon-name-part-type="subtribe">Tachyina</tp:taxon-name-part></tp:taxon-name> or even to an Eocene species of a non-<tp:taxon-name><tp:taxon-name-part taxon-name-part-type="tribe">Bembidiini</tp:taxon-name-part></tp:taxon-name> lineage.</p><p>Unfortunately, the taxonomic position of <italic><tp:taxon-name><tp:taxon-name-part taxon-name-part-type="genus" reg="Bembidion">B.</tp:taxon-name-part> <tp:taxon-name-part taxon-name-part-type="species" reg="succini">succini</tp:taxon-name-part></tp:taxon-name></italic> has remained ambiguous since all Baltic amber fossils of the Christian Gottfried Giebel collection are missing today. About 150 years ago, the fossil collection of Giebel was completely moved from the palaeontological collections of the Leipzig University to the University of Halle where it is now part of the geoscientific collections of the Institute of Geosciences and Geography. In 1973 parts of this collection were loaned to the Bulgarian Academy of Sciences for further study and were probably returned to Halle in 1998, however, details of the transfer of the material as well as its current location are unknown (<xref ref-type="bibr" rid="B9">Henniger 2011</xref>). It is also unknown whether the loaned material contained amber fossils. In any event, nowadays not a single amber fossil ex collectio Giebel exists in the University of Halle (Norbert Hauschke, Institute of Geosciences and Geography, University of Halle, pers. comm.)! Thus, at the current state of knowledge it remains unclear whether the amber fossils of the Giebel collection are fully lost or only stored well hidden, e.g., within sealed containers in the stack-rooms of the University of Halle (<xref ref-type="bibr" rid="B9">Henniger 2011</xref>).</p><!--PageBreak--></tp:treatment-sec><ref-list><ref id="B25"><mixed-citation xmlns:xlink="http://www.w3.org/1999/xlink" xlink:type="simple">
          <person-group><name name-style="western"><surname>Spahr</surname><given-names>U</given-names></name></person-group> (<year>1981</year>) <article-title>Systematischer Katalog der Bernstein- und Kopal-Käfer (<tp:taxon-name><tp:taxon-name-part taxon-name-part-type="order">Coleoptera</tp:taxon-name-part></tp:taxon-name>).</article-title> <source>Stuttgarter Beiträge zur Naturkunde, Serie B</source> <volume>80</volume>: <fpage>1</fpage>–<lpage>107</lpage>.</mixed-citation></ref><ref id="B11"><mixed-citation xmlns:xlink="http://www.w3.org/1999/xlink" xlink:type="simple">
          <person-group><name name-style="western"><surname>Keilbach</surname><given-names>R</given-names></name></person-group> (<year>1982</year>) <article-title>Bibliographie und Liste der Arten tierischer Einschlüsse in fossilen Harzen sowie ihre Aufbewahrungsorte. Part 1</article-title>. <source>Deutsche Entomologische Zeitschrift (N.F.)</source>, <volume>1</volume>–<issue>3</issue>, <fpage>129</fpage>–<lpage>286</lpage>.</mixed-citation></ref><ref id="B1"><mixed-citation xmlns:xlink="http://www.w3.org/1999/xlink" xlink:type="simple">
          <person-group><name name-style="western"><surname>Alekseev</surname><given-names>VI</given-names></name></person-group> (<year>2013</year>) <article-title>The beetles (<tp:taxon-name><tp:taxon-name-part taxon-name-part-type="class">Insecta</tp:taxon-name-part></tp:taxon-name>: <tp:taxon-name><tp:taxon-name-part taxon-name-part-type="order">Coleoptera</tp:taxon-name-part></tp:taxon-name>) of Baltic amber: the checklist of described species and preliminary analysis of biodiversity.</article-title> <source>Zoology and Ecology</source> <volume>23</volume>(<issue>1</issue>): <fpage>5</fpage>–<lpage>12</lpage>. <ext-link xlink:type="simple" ext-link-type="doi" xlink:href="10.1080/21658005.2013.769717">https://doi.org/10.1080/21658005.2013.769717</ext-link></mixed-citation></ref><ref id="B8"><mixed-citation xmlns:xlink="http://www.w3.org/1999/xlink" xlink:type="simple">
          <person-group><name name-style="western"><surname>Giebel</surname><given-names>CG</given-names></name></person-group> (<year>1856</year>) <source>Fauna der Vorwelt mit steter Berücksichtigung der lebenden Thiere. Zweiter Band: Gliederthiere. Erste Abtheilung: Insekten und Spinnen.</source> <publisher-name>Brockhaus</publisher-name>, <publisher-loc>Leipzig</publisher-loc>, <size units="page">511 pp</size>.</mixed-citation></ref><ref id="B9"><mixed-citation xmlns:xlink="http://www.w3.org/1999/xlink" xlink:type="simple">
          <person-group><name name-style="western"><surname>Henniger</surname><given-names>M</given-names></name></person-group> (<year>2011</year>) <article-title>Bivalven der Jena-Formation des Germanischen Beckens (Unterer Muschelkalk, Anisium, Trias). Taxonomisches und paläoökologisches Potential der Ersatzschalenerhaltung. Arbeitsansatz und Diversitätsuntersuchungen an Faunen der Partikelkalkfazies des Saale-Unstrut-Triasland</article-title>. <source>Dissertation at the Fakulty of Physics and Geosciences</source>, <publisher-name>University of Leipzig</publisher-name>.</mixed-citation></ref></ref-list></tp:taxon-treatment>
