# Supplementary material for: The ground beetle genus Bembidion Latreille in Baltic amber: Review of preserved specimens and first 3D reconstruction of endophallic structures using X-ray microscopy (Coleoptera, Carabidae, Bembidiini)
Source: Zookeys. 2017 Mar 21;(662):101–26. doi: 10.3897/zookeys.662.12124 (PMC5539362; doi:10.3897/zookeys.662.12124)
Supplement: XML Treatment for Bembidion christelae [file zookeys.662.12124-treatment2.xml]

<!DOCTYPE tp:taxon-treatment
  PUBLIC "-//TaxonX//DTD Taxonomic Treatment Publishing DTD v0 20100105//EN" "tax-treatment-NSO.dtd">
<tp:taxon-treatment xmlns:tp="http://www.plazi.org/taxpub"><tp:treatment-meta><kwd-group><label>Taxon classification</label><kwd><named-content xmlns:xlink="http://www.w3.org/1999/xlink" content-type="kingdom">Animalia</named-content></kwd><kwd><named-content xmlns:xlink="http://www.w3.org/1999/xlink" content-type="order">Coleoptera</named-content></kwd><kwd><named-content xmlns:xlink="http://www.w3.org/1999/xlink" content-type="family">Carabidae</named-content></kwd></kwd-group><mixed-citation publication-type="journal"><person-group><name><surname>Schmidt</surname><given-names>Joachim</given-names></name><name><surname>Michalik</surname><given-names>Peter</given-names></name></person-group><article-title>The ground beetle genus <italic><tp:taxon-name><tp:taxon-name-part taxon-name-part-type="genus" reg="Bembidion">Bembidion</tp:taxon-name-part></tp:taxon-name></italic> Latreille in Baltic amber: Review of preserved specimens and first 3D reconstruction of endophallic structures using X-ray microscopy (<tp:taxon-name><tp:taxon-name-part taxon-name-part-type="order">Coleoptera</tp:taxon-name-part></tp:taxon-name>, <tp:taxon-name><tp:taxon-name-part taxon-name-part-type="family">Carabidae</tp:taxon-name-part></tp:taxon-name>, <tp:taxon-name><tp:taxon-name-part taxon-name-part-type="tribe">Bembidiini</tp:taxon-name-part></tp:taxon-name>)</article-title><source>Zookeys</source><day>21</day><month>3</month><year>2017</year><volume>2017</volume><issue>662</issue><fpage>101</fpage><lpage>126</lpage><pub-id pub-id-type="doi">10.3897/zookeys.662.12124</pub-id></mixed-citation></tp:treatment-meta><tp:nomenclature><tp:taxon-name><tp:taxon-name-part taxon-name-part-type="genus" reg="Bembidion">Bembidion</tp:taxon-name-part> <tp:taxon-name-part taxon-name-part-type="species" reg="christelae">christelae</tp:taxon-name-part></tp:taxon-name><tp:taxon-authority>Ortuño &amp; Arillo, 2010</tp:taxon-authority><tp:nomenclature-citation-list><tp:nomenclature-citation><tp:taxon-name>
                  <tp:taxon-name-part taxon-name-part-type="genus" reg="Bembidion">Bembidion</tp:taxon-name-part> (<tp:taxon-name-part taxon-name-part-type="subgenus" reg="Archaeophilochthus">Archaeophilochthus</tp:taxon-name-part>) <tp:taxon-name-part taxon-name-part-type="species" reg="christelae">christelae</tp:taxon-name-part></tp:taxon-name><comment>Ortuño &amp; Arillo, 2010: 190. </comment></tp:nomenclature-citation></tp:nomenclature-citation-list></tp:nomenclature><tp:treatment-sec sec-type="remarks" id="SECID0EK3AE"><title>Remarks on taxonomic position.</title><p>A monotypic subgenus <tp:taxon-name><tp:taxon-name-part taxon-name-part-type="subgenus" reg="Archaeophilochthus">Archaeophilochthus</tp:taxon-name-part></tp:taxon-name> Ortuño &amp; Arillo, 2010 was established for the fossil <italic><tp:taxon-name><tp:taxon-name-part taxon-name-part-type="genus" reg="Bembidion">B.</tp:taxon-name-part> <tp:taxon-name-part taxon-name-part-type="species" reg="christelae">christelae</tp:taxon-name-part></tp:taxon-name></italic>. In the subgeneric diagnosis, the authors mentioned the following six features to be important for assigning the taxon: (i) elytral discal setae each are inserted in the third interval separated from the third stria; (ii) the groove of the rounded humeral margin ends “close to the 4<sup>th</sup> or 5<sup>th</sup> striae” (Ortuño and Arillo, 2010: 191, subgeneric diagnosis) and “at the base of 6th interstriae” (p. 190, species diagnosis), respectively; (iii) humeral setae of the elytral umbilicate series grouped and +/- equidistant; (iv) pronotal basolateral fovea poorly delimited; (v) pronotal laterobasal angles with carina well developed; vi) pronotal laterobasal angles formed oblique.</p><p>Because the first five of these features are similarly developed in <italic><tp:taxon-name><tp:taxon-name-part taxon-name-part-type="genus" reg="Philochthus">Philochthus</tp:taxon-name-part></tp:taxon-name></italic> Stephens, 1828, <xref ref-type="bibr" rid="B20">Ortuño and Arillo (2010)</xref> assume a close relationship of the fossil with this <tp:taxon-name><tp:taxon-name-part taxon-name-part-type="genus" reg="Bembidion">Bembidion</tp:taxon-name-part></tp:taxon-name> subgenus. Character state (vi) was considered plesiomorphic by the authors, and because the apomorphic state ‘pedunculated pronotal basal margin’ is developed in <tp:taxon-name><tp:taxon-name-part taxon-name-part-type="genus" reg="Philochthus">Philochthus</tp:taxon-name-part></tp:taxon-name> the authors proposed a separate subgenus for the <tp:taxon-name><tp:taxon-name-part taxon-name-part-type="genus" reg="Bembidion">B.</tp:taxon-name-part> <tp:taxon-name-part taxon-name-part-type="species" reg="christelae">christelae</tp:taxon-name-part></tp:taxon-name>.</p><p>Two extant <italic><tp:taxon-name><tp:taxon-name-part taxon-name-part-type="genus" reg="Bembidion">Bembidion</tp:taxon-name-part></tp:taxon-name></italic> subgenera have been identified to be closely related to <italic><tp:taxon-name><tp:taxon-name-part taxon-name-part-type="genus" reg="Philochthus">Philochthus</tp:taxon-name-part></tp:taxon-name></italic> (<xref ref-type="bibr" rid="B17">Maddison 2012</xref>) and which should be therefore considered when discussing the probable relationships of <italic><tp:taxon-name><tp:taxon-name-part taxon-name-part-type="genus" reg="Bembidion">B.</tp:taxon-name-part> <tp:taxon-name-part taxon-name-part-type="species" reg="christelae">christelae</tp:taxon-name-part></tp:taxon-name></italic>: <italic><tp:taxon-name><tp:taxon-name-part taxon-name-part-type="genus" reg="Lindrochthus">Lindrochthus</tp:taxon-name-part></tp:taxon-name></italic> Maddison, 2012, and <italic><tp:taxon-name><tp:taxon-name-part taxon-name-part-type="genus" reg="Philochthemphanes">Philochthemphanes</tp:taxon-name-part></tp:taxon-name></italic> Netolitzky, 1943. The former is monotypic and only includes <italic><tp:taxon-name><tp:taxon-name-part taxon-name-part-type="genus" reg="Bembidion">B.</tp:taxon-name-part> <tp:taxon-name-part taxon-name-part-type="species" reg="wickhami">wickhami</tp:taxon-name-part></tp:taxon-name></italic> Hayward, 1897, a species endemic to north-western North America. <italic><tp:taxon-name><tp:taxon-name-part taxon-name-part-type="genus" reg="Lindrochthus">Lindrochthus</tp:taxon-name-part></tp:taxon-name></italic> is distinguished from <italic><tp:taxon-name><tp:taxon-name-part taxon-name-part-type="genus" reg="Philochthus">Philochthus</tp:taxon-name-part></tp:taxon-name></italic> “by the less abruptly sinuate hind margin of the prothorax, and the reduced number of elytral striae” (<xref ref-type="bibr" rid="B17">Maddison 2012</xref>: 570). The pronotal margin is, however, more markedly sinuate in <italic><tp:taxon-name><tp:taxon-name-part taxon-name-part-type="genus" reg="Bembidion">B.</tp:taxon-name-part> <tp:taxon-name-part taxon-name-part-type="species" reg="wickhami">wickhami</tp:taxon-name-part></tp:taxon-name></italic> than in the fossil <italic><tp:taxon-name><tp:taxon-name-part taxon-name-part-type="genus" reg="Bembidion">B.</tp:taxon-name-part> <tp:taxon-name-part taxon-name-part-type="species" reg="christelae">christelae</tp:taxon-name-part></tp:taxon-name></italic>, and the latter possesses eight completely developed elytral striae (<xref ref-type="bibr" rid="B20">Ortuño and Arillo 2010</xref>), which represents the plesiomorphic state. <italic><tp:taxon-name><tp:taxon-name-part taxon-name-part-type="genus" reg="Philochthemphanes">Philochthemphanes</tp:taxon-name-part></tp:taxon-name></italic> Netolitzky, 1943 (type species: <italic><tp:taxon-name><tp:taxon-name-part taxon-name-part-type="genus" reg="Bembidion">B.</tp:taxon-name-part> <tp:taxon-name-part taxon-name-part-type="species" reg="exquisitum">exquisitum</tp:taxon-name-part></tp:taxon-name></italic> Andrewes, 1923 from the Central Himalaya) is a <tp:taxon-name><tp:taxon-name-part taxon-name-part-type="genus" reg="Bembidion">Bembidion</tp:taxon-name-part></tp:taxon-name> subgenus containing little more than ten species distributed in East and Southeast Asia (<xref ref-type="bibr" rid="B15">Lorenz 2005</xref>, <xref ref-type="bibr" rid="B26">Toledano 2008</xref>, database of J.S.) and is considered to be the sister group of <italic><tp:taxon-name><tp:taxon-name-part taxon-name-part-type="genus" reg="Philochthus">Philochthus</tp:taxon-name-part></tp:taxon-name></italic> based on molecular data (<xref ref-type="bibr" rid="B17">Maddison 2012</xref>). Species of <italic><tp:taxon-name><tp:taxon-name-part taxon-name-part-type="genus" reg="Philochthemphanes">Philochthemphanes</tp:taxon-name-part></tp:taxon-name></italic> possess a moderately sinuate pronotal basal margin as developed in <italic><tp:taxon-name><tp:taxon-name-part taxon-name-part-type="genus" reg="Bembidion">B.</tp:taxon-name-part> <tp:taxon-name-part taxon-name-part-type="species" reg="christelae">christelae</tp:taxon-name-part></tp:taxon-name></italic>. Most noteworthy, <italic><tp:taxon-name><tp:taxon-name-part taxon-name-part-type="genus" reg="Bembidion">B.</tp:taxon-name-part> <tp:taxon-name-part taxon-name-part-type="species" reg="christelae">christelae</tp:taxon-name-part></tp:taxon-name></italic> shows all diagnostic features of the exoskeleton compared to <italic><tp:taxon-name><tp:taxon-name-part taxon-name-part-type="genus" reg="Philochthemphanes">Philochthemphanes</tp:taxon-name-part></tp:taxon-name></italic>. It is thus very likely that the fossil taxon <italic><tp:taxon-name><tp:taxon-name-part taxon-name-part-type="genus" reg="Archaeophilochthus">Archaeophilochthus</tp:taxon-name-part></tp:taxon-name></italic> is a junior synonym of <italic><tp:taxon-name><tp:taxon-name-part taxon-name-part-type="genus" reg="Philochthemphanes">Philochthemphanes</tp:taxon-name-part></tp:taxon-name></italic>. This assumption is further supported biogeographically as the flora and fauna of the Baltic amber forests is very similar to the modern biota of Indo-Malaya where <italic><tp:taxon-name><tp:taxon-name-part taxon-name-part-type="genus" reg="Philochthemphanes">Philochthemphanes</tp:taxon-name-part></tp:taxon-name></italic> is distributed nowadays (<xref ref-type="bibr" rid="B30">Wolfe 1975</xref>, <xref ref-type="bibr" rid="B21">Schmidt 2015</xref>). Here, extant species of <italic><tp:taxon-name><tp:taxon-name-part taxon-name-part-type="genus" reg="Philochthemphanes">Philochthemphanes</tp:taxon-name-part></tp:taxon-name></italic> inhabit cloud forests and forest’s edges and the adults can be found on the ground as well as on the mossy branches of shrubs and trees, even though these species lack the common features present among most of the arboreal ground beetles. <!--PageBreak-->Therefore and in contrast to the suggestion of <xref ref-type="bibr" rid="B20">Ortuño and Arillo (2010)</xref>, <italic><tp:taxon-name><tp:taxon-name-part taxon-name-part-type="genus" reg="Bembidion">B.</tp:taxon-name-part> <tp:taxon-name-part taxon-name-part-type="species" reg="christelae">christelae</tp:taxon-name-part></tp:taxon-name></italic> maybe had a semi-arboreal life style very similar to extant <italic><tp:taxon-name><tp:taxon-name-part taxon-name-part-type="genus" reg="Philochthemphanes">Philochthemphanes</tp:taxon-name-part></tp:taxon-name></italic> species. On the other hand, <italic><tp:taxon-name><tp:taxon-name-part taxon-name-part-type="genus" reg="Philochthemphanes">Philochthemphanes</tp:taxon-name-part></tp:taxon-name></italic> is not defined by clear synapomorphies. Thus, a careful revision and character analysis of <italic><tp:taxon-name><tp:taxon-name-part taxon-name-part-type="genus" reg="Philochthemphanes">Philochthemphanes</tp:taxon-name-part></tp:taxon-name></italic> is needed before a well-funded taxonomic conclusions regarding the synonymization of <italic><tp:taxon-name><tp:taxon-name-part taxon-name-part-type="genus" reg="Archaeophilochthus">Archaeophilochthus</tp:taxon-name-part></tp:taxon-name></italic> and <italic><tp:taxon-name><tp:taxon-name-part taxon-name-part-type="genus" reg="Philochthemphanes">Philochthemphanes</tp:taxon-name-part></tp:taxon-name></italic> can be drawn.</p></tp:treatment-sec><ref-list><ref id="B20"><mixed-citation xmlns:xlink="http://www.w3.org/1999/xlink" xlink:type="simple">
          <person-group><name name-style="western"><surname>Ortuño</surname><given-names>VM</given-names></name><name name-style="western"><surname>Arillo</surname><given-names>A</given-names></name></person-group> (<year>2010</year>) <article-title>Fossil carabids from Baltic amber – II – A new subgenus of <italic><tp:taxon-name><tp:taxon-name-part taxon-name-part-type="genus">Bembidion</tp:taxon-name-part></tp:taxon-name></italic> Latreille 1802 (<tp:taxon-name><tp:taxon-name-part taxon-name-part-type="order">Coleoptera</tp:taxon-name-part></tp:taxon-name>: <tp:taxon-name><tp:taxon-name-part taxon-name-part-type="family">Carabidae</tp:taxon-name-part></tp:taxon-name>: <tp:taxon-name><tp:taxon-name-part taxon-name-part-type="tribe">Bembidiini</tp:taxon-name-part></tp:taxon-name>).</article-title> <source>Annales de la Société Entomologique de France (Nouvelle série)</source> <volume>46</volume>(<issue>1–2</issue>): <fpage>189</fpage>–<lpage>192</lpage>. <ext-link xlink:type="simple" ext-link-type="doi" xlink:href="10.1080/00379271.2010.10697656">https://doi.org/10.1080/00379271.2010.10697656</ext-link></mixed-citation></ref><ref id="B17"><mixed-citation xmlns:xlink="http://www.w3.org/1999/xlink" xlink:type="simple">
          <person-group><name name-style="western"><surname>Maddison</surname><given-names>DR</given-names></name></person-group> (<year>2012</year>) <article-title>Phylogeny of <italic><tp:taxon-name><tp:taxon-name-part taxon-name-part-type="genus">Bembidion</tp:taxon-name-part></tp:taxon-name></italic> and related ground beetles (<tp:taxon-name><tp:taxon-name-part taxon-name-part-type="order">Coleoptera</tp:taxon-name-part></tp:taxon-name>: <tp:taxon-name><tp:taxon-name-part taxon-name-part-type="family">Carabidae</tp:taxon-name-part></tp:taxon-name>: <tp:taxon-name><tp:taxon-name-part taxon-name-part-type="subfamily">Trechinae</tp:taxon-name-part></tp:taxon-name>: <tp:taxon-name><tp:taxon-name-part taxon-name-part-type="tribe">Bembidiini</tp:taxon-name-part></tp:taxon-name>: <tp:taxon-name><tp:taxon-name-part taxon-name-part-type="subtribe">Bembidiina</tp:taxon-name-part></tp:taxon-name>).</article-title> <source>Molecular Phylogenetics and Evolution,</source> <volume>63</volume>: <fpage>533</fpage>–<lpage>576</lpage>. <ext-link xlink:type="simple" ext-link-type="doi" xlink:href="10.1016/j.ympev.2012.01.015">http://dx.doi.org/10.1016/j.ympev.2012.01.015</ext-link></mixed-citation></ref><ref id="B15"><mixed-citation xmlns:xlink="http://www.w3.org/1999/xlink" xlink:type="simple">
          <person-group><name name-style="western"><surname>Lorenz</surname><given-names>W</given-names></name></person-group> (<year>2005</year>) <source>Systematic list of extant ground beetles of the world. Second edition.</source> <publisher-name>Published by the author</publisher-name>, <publisher-loc>Tutzing</publisher-loc>, <size units="page">530 pp</size>.</mixed-citation></ref><ref id="B26"><mixed-citation xmlns:xlink="http://www.w3.org/1999/xlink" xlink:type="simple">
          <person-group><name name-style="western"><surname>Toledano</surname><given-names>L</given-names></name></person-group> (<year>2008</year>) <article-title>Checklist of the <tp:taxon-name><tp:taxon-name-part taxon-name-part-type="subtribe">Bembidiina</tp:taxon-name-part></tp:taxon-name> of China (<tp:taxon-name><tp:taxon-name-part taxon-name-part-type="order">Coleoptera</tp:taxon-name-part></tp:taxon-name> <tp:taxon-name><tp:taxon-name-part taxon-name-part-type="family">Carabidae</tp:taxon-name-part></tp:taxon-name>).</article-title> <source>Memorie del Museo Civico di Storia Naturale di Verona (II serie), Sezione Scienze della vita</source> <volume>18</volume>: <fpage>95</fpage>–<lpage>100</lpage>.</mixed-citation></ref><ref id="B30"><mixed-citation xmlns:xlink="http://www.w3.org/1999/xlink" xlink:type="simple">
          <person-group><name name-style="western"><surname>Wolfe</surname><given-names>JA</given-names></name></person-group> (<year>1975</year>) <article-title>Some aspects of the plant geography of the Northern Hemisphere during the Late Cretaceous and Tertiary.</article-title> <source>Annals of the Missouri Botanical Garden</source> <volume>62</volume>: <fpage>264</fpage>–<lpage>279</lpage>. <ext-link xlink:type="simple" ext-link-type="doi" xlink:href="10.2307/2395198">https://doi.org/10.2307/2395198</ext-link></mixed-citation></ref><ref id="B21"><mixed-citation xmlns:xlink="http://www.w3.org/1999/xlink" xlink:type="simple">
          <person-group><name name-style="western"><surname>Schmidt</surname><given-names>J</given-names></name></person-group> (<year>2015</year>) <article-title>On the Eocene age of <italic><tp:taxon-name><tp:taxon-name-part taxon-name-part-type="genus">Limodromus</tp:taxon-name-part></tp:taxon-name></italic> Motschulsky, 1850, with description of <italic><tp:taxon-name><tp:taxon-name-part taxon-name-part-type="genus">L.</tp:taxon-name-part> <tp:taxon-name-part taxon-name-part-type="species">hoffeinsorum</tp:taxon-name-part></tp:taxon-name></italic> sp. n. from Baltic Amber (<tp:taxon-name><tp:taxon-name-part taxon-name-part-type="order">Coleoptera</tp:taxon-name-part></tp:taxon-name>, <tp:taxon-name><tp:taxon-name-part taxon-name-part-type="family">Carabidae</tp:taxon-name-part></tp:taxon-name>, <tp:taxon-name><tp:taxon-name-part taxon-name-part-type="tribe">Platynini</tp:taxon-name-part></tp:taxon-name>).</article-title> <source>Zootaxa,</source> <volume>3974</volume>(<issue>4</issue>): <fpage>573</fpage>–<lpage>581</lpage>. <ext-link xlink:type="simple" ext-link-type="doi" xlink:href="10.11646/zootaxa.3974.4.8">https://doi.org/10.11646/zootaxa.3974.4.8</ext-link></mixed-citation></ref></ref-list></tp:taxon-treatment>
