# Supplementary material for: The ground beetle genus Bembidion Latreille in Baltic amber: Review of preserved specimens and first 3D reconstruction of endophallic structures using X-ray microscopy (Coleoptera, Carabidae, Bembidiini)
Source: Zookeys. 2017 Mar 21;(662):101–26. doi: 10.3897/zookeys.662.12124 (PMC5539362; doi:10.3897/zookeys.662.12124)
Supplement: XML Treatment for Bembidion bukejsi [file zookeys.662.12124-treatment3.xml]

<!DOCTYPE tp:taxon-treatment
  PUBLIC "-//TaxonX//DTD Taxonomic Treatment Publishing DTD v0 20100105//EN" "tax-treatment-NSO.dtd">
<tp:taxon-treatment xmlns:tp="http://www.plazi.org/taxpub"><tp:treatment-meta><kwd-group><label>Taxon classification</label><kwd><named-content xmlns:xlink="http://www.w3.org/1999/xlink" content-type="kingdom">Animalia</named-content></kwd><kwd><named-content xmlns:xlink="http://www.w3.org/1999/xlink" content-type="order">Coleoptera</named-content></kwd><kwd><named-content xmlns:xlink="http://www.w3.org/1999/xlink" content-type="family">Carabidae</named-content></kwd></kwd-group><mixed-citation publication-type="journal"><person-group><name><surname>Schmidt</surname><given-names>Joachim</given-names></name><name><surname>Michalik</surname><given-names>Peter</given-names></name></person-group><article-title>The ground beetle genus <italic><tp:taxon-name><tp:taxon-name-part taxon-name-part-type="genus" reg="Bembidion">Bembidion</tp:taxon-name-part></tp:taxon-name></italic> Latreille in Baltic amber: Review of preserved specimens and first 3D reconstruction of endophallic structures using X-ray microscopy (<tp:taxon-name><tp:taxon-name-part taxon-name-part-type="order">Coleoptera</tp:taxon-name-part></tp:taxon-name>, <tp:taxon-name><tp:taxon-name-part taxon-name-part-type="family">Carabidae</tp:taxon-name-part></tp:taxon-name>, <tp:taxon-name><tp:taxon-name-part taxon-name-part-type="tribe">Bembidiini</tp:taxon-name-part></tp:taxon-name>)</article-title><source>Zookeys</source><day>21</day><month>3</month><year>2017</year><volume>2017</volume><issue>662</issue><fpage>101</fpage><lpage>126</lpage><pub-id pub-id-type="doi">10.3897/zookeys.662.12124</pub-id></mixed-citation></tp:treatment-meta><tp:nomenclature><tp:taxon-name><tp:taxon-name-part taxon-name-part-type="genus" reg="Bembidion">Bembidion</tp:taxon-name-part> <tp:taxon-name-part taxon-name-part-type="species" reg="bukejsi">bukejsi</tp:taxon-name-part> 
            <object-id xmlns:xlink="http://www.w3.org/1999/xlink" content-type="zoobank" xlink:type="simple">http://zoobank.org/661D694B-E65E-4D6F-A0D6-A26C0BC3D50E</object-id></tp:taxon-name><tp:taxon-status xmlns:xlink="http://www.w3.org/1999/xlink" xlink:type="simple">sp. n.</tp:taxon-status><xref ref-type="fig" rid="F1">Figs 1–2</xref><xref ref-type="fig" rid="F2">, 3–5</xref><xref ref-type="fig" rid="F3">, 6–8</xref><xref ref-type="fig" rid="F4">, 9–13</xref><xref ref-type="fig" rid="F5">, 14–17</xref><xref ref-type="fig" rid="F6">, 26</xref><xref ref-type="fig" rid="F7">, 27</xref></tp:nomenclature><tp:treatment-sec sec-type="Holotype" id="SECID0EPWAG"><title>Holotype.</title><p>Male in Baltic amber; size of amber piece approximately 8.9 × 4.7 × 2.5 mm (Fig. <xref ref-type="fig" rid="F1">2</xref>), with collection label data “012”, in Andris Bukejs collection, maintained at Institute of Life Sciences and Technologies, Daugavpils University (Daugavpils, Latvia). This amber piece was found elsewhere in the area of the Curonian Spit.</p><fig id="F1" position="float" orientation="portrait"><label>Figures 1–2.</label><caption><p>
                <italic><tp:taxon-name><tp:taxon-name-part taxon-name-part-type="genus" reg="Bembidion">Bembidion</tp:taxon-name-part> <tp:taxon-name-part taxon-name-part-type="species" reg="bukejsi">bukejsi</tp:taxon-name-part></tp:taxon-name></italic> sp. n., light microscopic images of the holotype. <bold>1</bold> dorsal aspect <bold>2</bold> general view of the fossil with contours of the amber piece.</p></caption><graphic xmlns:xlink="http://www.w3.org/1999/xlink" xlink:href="zookeys-662-101-g001.jpg" position="float" orientation="portrait" xlink:type="simple" id="oo_127832.jpg"/></fig></tp:treatment-sec><tp:treatment-sec sec-type="Preservation status" id="SECID0ECZAG"><title>Preservation status.</title><p>The amber piece and its <italic><tp:taxon-name><tp:taxon-name-part taxon-name-part-type="genus" reg="Bembidion">Bembidion</tp:taxon-name-part></tp:taxon-name></italic> fossil are in a comparatively very good conservation state. Most parts of the piece are clear, and the beetle body is well visible using light microscopy (Figs <xref ref-type="fig" rid="F1">1</xref>, <xref ref-type="fig" rid="F2">3–5</xref>). The mouth part is partly covered by milky coating and thus mandibles and maxillae cannot be investigated by light microscopy. The body is partly covered by minute particles (granules or tiny bubbles) of unknown origin. The exoskeleton of the specimen is partly slightly shrunken and thus dissociated from the inclusion wall (Figs <xref ref-type="fig" rid="F3">6–8</xref>). Four apical tarsomeres of the left proleg are lost. The aedeagus is well preserved and could be reconstructed together with its endophallic folding structures using micro-CT (Figs <xref ref-type="fig" rid="F4">12</xref>–<xref ref-type="fig" rid="F5">17</xref>, <xref ref-type="fig" rid="F6">26</xref>).</p><fig id="F2" position="float" orientation="portrait"><label>Figures 3–5.</label><caption><p>
                <italic><tp:taxon-name><tp:taxon-name-part taxon-name-part-type="genus" reg="Bembidion">Bembidion</tp:taxon-name-part> <tp:taxon-name-part taxon-name-part-type="species" reg="bukejsi">bukejsi</tp:taxon-name-part></tp:taxon-name></italic> sp. n., light microscopic images of the holotype. <bold>3</bold> anterior portion of body, dorsal aspect <bold>4</bold> anterior portion of body, ventral aspect <bold>5</bold> left lateral aspect.</p></caption><graphic xmlns:xlink="http://www.w3.org/1999/xlink" xlink:href="zookeys-662-101-g002.jpg" position="float" orientation="portrait" xlink:type="simple" id="oo_127833.jpg"/></fig><fig id="F3" position="float" orientation="portrait"><label>Figures 6–8.</label><caption><p>
                <italic><tp:taxon-name><tp:taxon-name-part taxon-name-part-type="genus" reg="Bembidion">Bembidion</tp:taxon-name-part> <tp:taxon-name-part taxon-name-part-type="species" reg="bukejsi">bukejsi</tp:taxon-name-part></tp:taxon-name></italic> sp. n., volume rendering of the holotype. <bold>6</bold> dorsal aspect <bold>7</bold> left lateral aspect <bold>8</bold> ventral aspect.</p></caption><graphic xmlns:xlink="http://www.w3.org/1999/xlink" xlink:href="zookeys-662-101-g003.jpg" position="float" orientation="portrait" xlink:type="simple" id="oo_127834.jpg"/></fig></tp:treatment-sec><tp:treatment-sec sec-type="Syninclusions" id="SECID0EL5AG"><title>Syninclusions.</title><p>One stellate hair and numerous dirt particles.</p></tp:treatment-sec><tp:treatment-sec sec-type="description" id="SECID0EQ5AG"><title>Description.</title><p>Body length: 3.5 mm.</p><p>Colour: The whole body surface appears blackish, very shiny, with metallic lustre; variation in colouration of the different parts of the beetle body is not recognizable.</p><p>Microsculpture: Surface of head including labrum with deeply engraved isodiametric sculpticells, pronotum with less deeply engraved slightly transverse meshes, elytral intervals with very finely engraved transverse meshes which are much smaller than on head and pronotum and which are not visible below magnification of ×100.</p><p>Head: Moderately large and transverse; length 0.75 mm, width 0.80 mm. Mandibles moderately slender. Labrum with apical margin slightly concave, dorsally with three pairs of setae near apical margin. Clypeus with one pair of setae in normal position. Shape and setation of maxillary palpi as typical for <italic><tp:taxon-name><tp:taxon-name-part taxon-name-part-type="genus" reg="Bembidion">Bembidion</tp:taxon-name-part></tp:taxon-name></italic>, with apical segment subulate, approx. 2/5 of length of penultimate segment; penultimate segment markedly broadened towards apex. Antennae rather short, with pedicellus approx. 1.5 times longer than broad, and with two antennomeres extending beyond the pronotal base. Mentum and submentum distinct, mentum with medio-apical tooth simple, shortly rounded at tip, and with one pair of setae; pits absent. Eyes large, hemispherical, protruded; tempora very small, approx. 1/20 of eyes diameter, not visible in dorsal view. Disk moderately convex, smooth apart from the prominent microsculpture. Frontal furrows very shallow, very short, absent on disk. Supraorbital furrows flat, without punctures; two supraorbital setae present and in normal position for <italic><tp:taxon-name><tp:taxon-name-part taxon-name-part-type="genus" reg="Bembidion">Bembidion</tp:taxon-name-part></tp:taxon-name></italic>.</p><p>Prothorax: Pronotum moderately large, length 0.76 mm, width 1.04 mm, transverse (width/length = 1.37), 1.3 times broader than head, subcordate, broadest slightly before middle, with sides faintly concave in posterior third. Laterobasal angles large, almost rectangular, not protruded laterally. Basal margin 1.1 times broader than apical margin. Disk moderately convex, smooth. Anterior margin finely convex in middle, lateroapical angles distinctly protruded, rounded. Posterior margin not beaded, slightly convex in middle, slightly sinusoidal towards laterobasal angles, latter very faintly shifted anteriad with respect to posterior margin of pronotum. Median longitudinal impression deep in middle, deepest before posterior transverse impression, but absent near pronotal apex and base; anterior transverse impression very shallow, smooth; posterior transverse impression moderately deep, smooth; laterobasal foveae large and rounded, moderately deep, smooth. Lateral gutter narrow throughout, smooth. Laterobasal carina long and straight, approx. 1/3 of length of pronotum. Both lateral and laterobasal setae present, with the lateral seta located slightly before middle of pronotum. Proepisternum glabrous, smooth.</p><p>Pterothorax: Elytra moderately convex on disc, in dorsal view narrow ovate, length 2.05 mm, width 1.37 mm, length/width = 1.50, widest near anterior third, distinctly wider than pronotum (width of elytra/width of pronotum = 1.32). Surface and lateral border glabrous and smooth apart from the primary elytral setation. Shoulders moderately broad with humeral margin angulate: The lateral bead forms an almost right angle with the abbreviated basal bead; the latter extends to the tip of the 4<sup>th</sup> elytral stria. Crista clavicularis absent. Sides with preapical sinuation indistinct; subapical plica present. Parascutellar stria moderately long, parascutellar seta present. All striae complete, deeply impressed, impunctate, with intervals convex; apical stria (= common prolongation of the 5<sup>th</sup>, 6<sup>th</sup>, and 7<sup>th</sup> striae) deeply impressed from level of the apical cross of 5<sup>th</sup> and 6<sup>th</sup> stria towards apex; recurrent stria lacking. Ninth interval moderately broadened from level of humeral umbilicate series towards apex. Each elytron with two discal setae in third interval, with relevant pores located close to, but separated from, third stria. Preapical seta located in the deepened apical portion of the seventh stria; the fine apical seta located at apical margin. Umbilicate series consist of eight setae: four humeral setae, with distance between first and second as well as second and third setae slightly larger than that between third and fourth setae; the fourth seta is located distinctly basad of the level of the anterior discal seta; both the subapical setae are markedly advanced and located at the beginning of the apical elytral third; two apical setae of the umbilicate series situated anterior of the junction of the eighth stria and lateral gutter. Metepisternum long, glabrous and smooth, with outer margin 1.6 times longer than anterior margin. Metasternal process without borders, moderately convex in middle. Hindwings fully developed.</p><p>Abdomen: Abdominal sternites V–VII each with one (male) pair of setae near apical margin; surfaces smooth, without hairs or micropunctures.</p><p>Legs: Relatively short, unmodified, femora moderately robust, protibiae straight and moderately dilated towards apex. First protarsomere markedly dilated, second protarsomere moderately dilated with apicolateral projection on inner margin.</p><p>Male genitalia (Figs <xref ref-type="fig" rid="F4">12</xref>–<xref ref-type="fig" rid="F5">17</xref>, <xref ref-type="fig" rid="F6">26</xref>): Shape and size of median lobe as well as general structures of endophallus similar to species of the <italic><tp:taxon-name><tp:taxon-name-part taxon-name-part-type="genus" reg="Bembidion">Bembidion</tp:taxon-name-part></tp:taxon-name></italic> subgenera <italic><tp:taxon-name><tp:taxon-name-part taxon-name-part-type="genus" reg="Bracteon">Bracteon</tp:taxon-name-part></tp:taxon-name></italic> Bedel, 1879, and <italic><tp:taxon-name><tp:taxon-name-part taxon-name-part-type="genus" reg="Odontium">Odontium</tp:taxon-name-part></tp:taxon-name></italic> LeConte, 1848 (see <xref ref-type="bibr" rid="B16">Maddison 1993</xref>: 257): Median lobe moderately large, moderately slender, in lateral view moderately bent, with terminal lamella distinct, short tongue-shaped, slightly bent ventrad. Details of the parameres could not be recovered. Endophallus (in inverted positon) with a large ostidial flag with its internal tip distinctly bent back to the dorsal side of median lobe; dorsal field of ostium distinct; dorsal plate very large with left side more than right side. Below the dorsal plate an extended folding structure is developed (central fold system) which covers the central sclerite and the brush sclerite complexes dorsally and, which proceed in the flagellum distally; latter rather short, almost straight, not extending to the dorsal tip of the ostidial flag. Central and brush sclerite complexes both moderately large and situated side by side in middle portion of median lobe, overlaying each other in lateral view; central sclerite with left lobe lenticular and with right lobe large, situated more basad; brush sclerite apico-ventrally markedly prolonged with complicate folding structures.</p><fig id="F4" position="float" orientation="portrait"><label>Figures 9–13.</label><caption><p>
                <italic><tp:taxon-name><tp:taxon-name-part taxon-name-part-type="genus" reg="Bembidion">Bembidion</tp:taxon-name-part> <tp:taxon-name-part taxon-name-part-type="species" reg="bukejsi">bukejsi</tp:taxon-name-part></tp:taxon-name></italic> sp. n., holotype, volume rendering of selected body parts <bold>9</bold> caudal aspect of body <bold>10</bold> tarsomeres and distal portion of tibia of right proleg. <bold>11</bold> frontal section of body (ventral aspect) showing position of the abdominal segment IX which surrounds the aedeagus <bold>12</bold> abdominal segment IX and aedeagal median lobe, left lateral aspect <bold>13</bold> sagittal section of aedeagal median lobe, left lateral aspect. Abbreviations: antc = antecosta; bow-l = left wall of basal orfice; bsc-fd = folding structures originating from the endophallic brush sclerite; cfd = central folding system of endophallus; csc = central sclerite of endophallus (left lobe); dpl = dorsal plate of endophallus; mla = aedeagal median lobe apex; mlb = aedeagal median lobe base; mlw-d = dorsal wall of median lobe; mlw-v = ventral wall of median lobe; mtg IX = mediotergite IX; omp = ostial microtrichial patch; pm-l = left paramere (basal portion).</p></caption><graphic xmlns:xlink="http://www.w3.org/1999/xlink" xlink:href="zookeys-662-101-g004.jpg" position="float" orientation="portrait" xlink:type="simple" id="oo_127835.jpg"/></fig><fig id="F5" position="float" orientation="portrait"><label>Figures 14–17.</label><caption><p>
                <italic><tp:taxon-name><tp:taxon-name-part taxon-name-part-type="genus" reg="Bembidion">Bembidion</tp:taxon-name-part> <tp:taxon-name-part taxon-name-part-type="species" reg="bukejsi">bukejsi</tp:taxon-name-part></tp:taxon-name></italic> sp. n., holotype, visualization of endophallic structures using micro-CT. <bold>14</bold> volume rendering of the aedeagal median lobe with sclerotized endophallic structures highlighted in colors <bold>15–16</bold> parts of transverse sections through the abdomen with aedeagus (for position of slices see Fig. <xref ref-type="fig" rid="F5">14</xref>) <bold>17</bold> sclerotized endophallic structures separated and highlighted in colors using serial sectioning (a-d, left lateral aspect; e, right lateral aspect; f-g, dorsal aspect). Colour coding: beige = internal fold originating from the brush sclerite; green = central sclerite; khaki = dorsal field; light blue = dorsal plate; marine blue = ostidial flag; red = central fold system; white = unknown sclerite; yellow = brush sclerite. Abbreviations: bsc = brush sclerite; bsc-fd-i = internal fold originating from the brush sclerite; bsc-fd-v = ventral prolongation of the brush sclerite; cfd = central folding system; csc = central sclerite; dpl = dorsal plate; mlw = wall of median lobe; scu = unknown sclerite; st = sternite.</p></caption><graphic xmlns:xlink="http://www.w3.org/1999/xlink" xlink:href="zookeys-662-101-g005.jpg" position="float" orientation="portrait" xlink:type="simple" id="oo_127836.jpg"/></fig></tp:treatment-sec><tp:treatment-sec sec-type="etymology" id="SECID0ETSBG"><title>Derivatio nominis.</title><p>The species epithet is a dedication to the collector Andris Bukejs, which kindly allowed us to investigate this unique specimen.</p></tp:treatment-sec><tp:treatment-sec sec-type="Relationships and recognition" id="SECID0ECTBG"><title>Relationships and recognition.</title><p>The angulate humeral margin together with the position of the elytral discal setae separated from third stria and the shape of the endophallic structures provide important evidence for probable relationships of the fossil species. An angulate humeral margin is also developed in species of the <italic><tp:taxon-name><tp:taxon-name-part taxon-name-part-type="genus" reg="Bembidion">Bembidion</tp:taxon-name-part></tp:taxon-name></italic> sensu lato lineages <italic><tp:taxon-name><tp:taxon-name-part taxon-name-part-type="genus" reg="Andrewesa">Andrewesa</tp:taxon-name-part></tp:taxon-name></italic> Netolitzky, 1931, <italic><tp:taxon-name><tp:taxon-name-part taxon-name-part-type="genus" reg="Hoquedela">Hoquedela</tp:taxon-name-part></tp:taxon-name></italic> Müller-Motzfeld, 1988, <italic><tp:taxon-name><tp:taxon-name-part taxon-name-part-type="genus" reg="Peryphophila">Peryphophila</tp:taxon-name-part></tp:taxon-name></italic> Netolitzky, 1939, <italic><tp:taxon-name><tp:taxon-name-part taxon-name-part-type="genus" reg="Phyla">Phyla</tp:taxon-name-part></tp:taxon-name></italic> Motschulsky, 1844, <italic><tp:taxon-name><tp:taxon-name-part taxon-name-part-type="genus" reg="Plataphodes">Plataphodes</tp:taxon-name-part></tp:taxon-name></italic> Ganglbauer, 1891, as well as in the <italic><tp:taxon-name><tp:taxon-name-part taxon-name-part-type="genus" reg="Hydrium">Hydrium</tp:taxon-name-part></tp:taxon-name></italic> and <italic><tp:taxon-name><tp:taxon-name-part taxon-name-part-type="genus" reg="Odontium">Odontium</tp:taxon-name-part></tp:taxon-name></italic> complexes sensu <xref ref-type="bibr" rid="B17">Maddison (2012)</xref>. <italic><tp:taxon-name><tp:taxon-name-part taxon-name-part-type="genus" reg="Pekinium">Pekinium</tp:taxon-name-part></tp:taxon-name></italic> Csiki, 1901, is another taxon described based on a species with angulate humeral margin, however, the type specimen seems lost and the state of the taxon remain questionable (<xref ref-type="bibr" rid="B28">Toledano and Sciaky 1998</xref>) and will thus not further considered here.</p><p>Based on a comprehensive phylogenetic analysis of <italic><tp:taxon-name><tp:taxon-name-part taxon-name-part-type="genus" reg="Bembidion">Bembidion</tp:taxon-name-part></tp:taxon-name></italic> and related ground beetles, <xref ref-type="bibr" rid="B17">Maddison (2012)</xref> has shown that the character state ‘angulate humeral margin’ evolved probably five times independently within <italic><tp:taxon-name><tp:taxon-name-part taxon-name-part-type="genus" reg="Bembidion">Bembidion</tp:taxon-name-part></tp:taxon-name></italic> sensu lato. In <italic><tp:taxon-name><tp:taxon-name-part taxon-name-part-type="genus" reg="Phyla">Phyla</tp:taxon-name-part></tp:taxon-name></italic>, the abbreviated basal bead extends to the tip of the 5<sup>th</sup> elytral stria and is therefore distinctly shorter than in <italic><tp:taxon-name><tp:taxon-name-part taxon-name-part-type="genus" reg="Bembidion">B.</tp:taxon-name-part> <tp:taxon-name-part taxon-name-part-type="species" reg="bukejsi">bukejsi</tp:taxon-name-part></tp:taxon-name></italic> sp. n.. The same holds true for <italic><tp:taxon-name><tp:taxon-name-part taxon-name-part-type="genus" reg="Peryphophila">Peryphophila</tp:taxon-name-part></tp:taxon-name></italic>, which was not included in the analysis of <xref ref-type="bibr" rid="B17">Maddison (2012)</xref>. Species of both taxa can be additionally distinguished from <italic><tp:taxon-name><tp:taxon-name-part taxon-name-part-type="genus" reg="Bembidion">B.</tp:taxon-name-part> <tp:taxon-name-part taxon-name-part-type="species" reg="bukejsi">bukejsi</tp:taxon-name-part></tp:taxon-name></italic> sp. n. in the elytral discal setae, which are situated in the third stria, and by its very different endophallic morphology. In <italic><tp:taxon-name><tp:taxon-name-part taxon-name-part-type="genus" reg="Phyla">Phyla</tp:taxon-name-part></tp:taxon-name></italic>, an additional endophallic sclerite is developed basad of the central sclerite complex (probably homolog to the “N-sclerite” of the <italic><tp:taxon-name><tp:taxon-name-part taxon-name-part-type="genus" reg="Notaphus">Notaphus</tp:taxon-name-part></tp:taxon-name></italic> series sensu <xref ref-type="bibr" rid="B17">Maddison 2012</xref>, Fig. <xref ref-type="fig" rid="F6">19</xref>), the central sclerite is irregularly shaped, and the dorsal field is lacking. In <italic><tp:taxon-name><tp:taxon-name-part taxon-name-part-type="genus" reg="Peryphophila">Peryphophila</tp:taxon-name-part></tp:taxon-name></italic>, the central sclerite is markedly small and the aedeagal median lobe is much more slender compared to <italic><tp:taxon-name><tp:taxon-name-part taxon-name-part-type="genus" reg="Bembidion">B.</tp:taxon-name-part> <tp:taxon-name-part taxon-name-part-type="species" reg="bukejsi">bukejsi</tp:taxon-name-part></tp:taxon-name></italic> sp. n. (Fig. <xref ref-type="fig" rid="F6">22</xref>). In the <italic><tp:taxon-name><tp:taxon-name-part taxon-name-part-type="genus" reg="Plataphus">Plataphus</tp:taxon-name-part></tp:taxon-name></italic> complex sensu <xref ref-type="bibr" rid="B17">Maddison (2012)</xref>, including <italic><tp:taxon-name><tp:taxon-name-part taxon-name-part-type="genus" reg="Plataphodes">Plataphodes</tp:taxon-name-part></tp:taxon-name></italic>, the central sclerite is only hardly sclerotized or sometimes lacking and thus, the endophallic structures are very differently developed (Fig. <xref ref-type="fig" rid="F6">20</xref>) compared to the situation in <italic><tp:taxon-name><tp:taxon-name-part taxon-name-part-type="genus" reg="Bembidion">B.</tp:taxon-name-part> <tp:taxon-name-part taxon-name-part-type="species" reg="bukejsi">bukejsi</tp:taxon-name-part></tp:taxon-name></italic> sp. n.. Moreover, also in species of the <italic><tp:taxon-name><tp:taxon-name-part taxon-name-part-type="genus" reg="Plataphus">Plataphus</tp:taxon-name-part></tp:taxon-name></italic> complex, the elytral discal setae are situated in the third stria. In the High Asian taxon <italic><tp:taxon-name><tp:taxon-name-part taxon-name-part-type="genus" reg="Hoquedela">Hoquedela</tp:taxon-name-part></tp:taxon-name></italic>, the elytral discal setae are separated from the third stria similarly to the organization in <italic><tp:taxon-name><tp:taxon-name-part taxon-name-part-type="genus" reg="Bembidion">B.</tp:taxon-name-part> <tp:taxon-name-part taxon-name-part-type="species" reg="bukejsi">bukejsi</tp:taxon-name-part></tp:taxon-name></italic> sp. n.. However, <italic><tp:taxon-name><tp:taxon-name-part taxon-name-part-type="genus" reg="Hoquedela">Hoquedela</tp:taxon-name-part></tp:taxon-name></italic> differs from <italic><tp:taxon-name><tp:taxon-name-part taxon-name-part-type="genus" reg="Bembidion">B.</tp:taxon-name-part> <tp:taxon-name-part taxon-name-part-type="species" reg="bukejsi">bukejsi</tp:taxon-name-part></tp:taxon-name></italic> sp. n. by the shape of the aedeagal median lobe (Fig. <xref ref-type="fig" rid="F6">18</xref>), which is markedly robust with a swollen middle portion and very stout apex, by an extensively sclerotized folding structure of endophallus particularly near median lobe ostium, and by modified mesotibia which are suggestively sinuate due to slightly convex interior surface in middle of tibia and slightly inwardly bent tibial apex.</p><fig id="F6" position="float" orientation="portrait"><label>Figures 18–26.</label><caption><p>Aedeagal median lobes and endophallic structures of recent <tp:taxon-name><tp:taxon-name-part taxon-name-part-type="subtribe">Bembidiina</tp:taxon-name-part></tp:taxon-name> (<bold>18–25</bold>) and the fossil <italic><tp:taxon-name><tp:taxon-name-part taxon-name-part-type="genus" reg="Bembidion">Bembidion</tp:taxon-name-part> <tp:taxon-name-part taxon-name-part-type="species" reg="bukejsi">bukejsi</tp:taxon-name-part></tp:taxon-name></italic> sp. n. (<bold>26</bold>), left lateral view. <bold>18</bold> <italic><tp:taxon-name><tp:taxon-name-part taxon-name-part-type="genus" reg="Hoquedela">Hoquedela</tp:taxon-name-part> <tp:taxon-name-part taxon-name-part-type="infraspecific-rank">k.</tp:taxon-name-part> <tp:taxon-name-part taxon-name-part-type="subspecies" reg="kirschenhoferi">kirschenhoferi</tp:taxon-name-part></tp:taxon-name></italic> Müller-Motzfeld, 1988 <bold>19</bold> <tp:taxon-name><tp:taxon-name-part taxon-name-part-type="genus" reg="Bembidion">Bembidion</tp:taxon-name-part> (<tp:taxon-name-part taxon-name-part-type="subgenus" reg="Phyla">Phyla</tp:taxon-name-part>) <tp:taxon-name-part taxon-name-part-type="species" reg="tethys">tethys</tp:taxon-name-part></tp:taxon-name> Netolitzky, 1926 <bold>20</bold> <tp:taxon-name><tp:taxon-name-part taxon-name-part-type="genus" reg="Bembidion">B.</tp:taxon-name-part> (<tp:taxon-name-part taxon-name-part-type="subgenus" reg="Plataphus">Plataphus</tp:taxon-name-part>) <tp:taxon-name-part taxon-name-part-type="infraspecific-rank">f.</tp:taxon-name-part> <tp:taxon-name-part taxon-name-part-type="subspecies" reg="fellmanni">fellmanni</tp:taxon-name-part></tp:taxon-name> Mannerheim, 1823 <bold>21</bold> <tp:taxon-name><tp:taxon-name-part taxon-name-part-type="genus" reg="Bembidion">B.</tp:taxon-name-part> (<tp:taxon-name-part taxon-name-part-type="subgenus" reg="Melomalus">Melomalus</tp:taxon-name-part>) <tp:taxon-name-part taxon-name-part-type="species" reg="altaicum">altaicum</tp:taxon-name-part></tp:taxon-name> Gebler, 1833 <bold>22</bold> <tp:taxon-name><tp:taxon-name-part taxon-name-part-type="genus" reg="Bembidion">B.</tp:taxon-name-part> (<tp:taxon-name-part taxon-name-part-type="subgenus" reg="Peryphophila">Peryphophila</tp:taxon-name-part>) <tp:taxon-name-part taxon-name-part-type="species" reg="eurydice">eurydice</tp:taxon-name-part></tp:taxon-name> Andrewes, 1926 <bold>23</bold> <tp:taxon-name><tp:taxon-name-part taxon-name-part-type="genus" reg="Bembidion">B.</tp:taxon-name-part> (<tp:taxon-name-part taxon-name-part-type="subgenus" reg="Andrewesa">Andrewesa</tp:taxon-name-part>) <tp:taxon-name-part taxon-name-part-type="species" reg="patris">patris</tp:taxon-name-part></tp:taxon-name> Schmidt, 2010 <bold>24</bold> <tp:taxon-name><tp:taxon-name-part taxon-name-part-type="genus" reg="Bembidion">B.</tp:taxon-name-part> (<tp:taxon-name-part taxon-name-part-type="subgenus" reg="Bracteon">Bracteon</tp:taxon-name-part>) <tp:taxon-name-part taxon-name-part-type="species" reg="lapponicum">lapponicum</tp:taxon-name-part></tp:taxon-name> Zetterstedt, 1828 <bold>25</bold> <tp:taxon-name><tp:taxon-name-part taxon-name-part-type="genus" reg="Bembidion">B.</tp:taxon-name-part> (<tp:taxon-name-part taxon-name-part-type="subgenus" reg="Odontium">Odontium</tp:taxon-name-part>) <tp:taxon-name-part taxon-name-part-type="species" reg="striatum">striatum</tp:taxon-name-part></tp:taxon-name> Fabricius, 1792 <bold>26</bold> <tp:taxon-name><tp:taxon-name-part taxon-name-part-type="genus" reg="Bembidion">B.</tp:taxon-name-part> (<tp:taxon-name-part taxon-name-part-type="subgenus" reg="Eodontium">Eodontium</tp:taxon-name-part>) <tp:taxon-name-part taxon-name-part-type="species" reg="bukejsi">bukejsi</tp:taxon-name-part></tp:taxon-name> subgen. n., sp. n. (Fig. <xref ref-type="fig" rid="F6">26a</xref>, volume rendering with highlighted structures, see also Fig. <xref ref-type="fig" rid="F5">14</xref>; Fig. <xref ref-type="fig" rid="F6">26b</xref>, schematic reconstruction of putative organization of endophallic structures). Scale bar: 2.2 mm. Abbreviations: bsc = brush sclerite; bsc-fd-av = apico-ventral prolongation of the brush sclerite; csc = central sclerite; csc-ll = left lobe of central sclerite; csc-rl = right lobe of central sclerite; df = dorsal field; dpl = dorsal plate; fl = flagellum of the central fold system; N = N-sclerite (<xref ref-type="bibr" rid="B17">Maddison 2012</xref>); of = ostidial flag.</p></caption><graphic xmlns:xlink="http://www.w3.org/1999/xlink" xlink:href="zookeys-662-101-g006.jpg" position="float" orientation="portrait" xlink:type="simple" id="oo_127837.jpg"/></fig><p>The external shape of the aedeagal median lobe and sclerotization patterns of the endophallic structures present in <italic><tp:taxon-name><tp:taxon-name-part taxon-name-part-type="genus" reg="Bembidion">B.</tp:taxon-name-part> <tp:taxon-name-part taxon-name-part-type="species" reg="bukejsi">bukejsi</tp:taxon-name-part></tp:taxon-name></italic> sp. n. resemble those of species of <italic><tp:taxon-name><tp:taxon-name-part taxon-name-part-type="genus" reg="Andrewesa">Andrewesa</tp:taxon-name-part></tp:taxon-name></italic> (Fig. <xref ref-type="fig" rid="F6">23</xref>), the <italic><tp:taxon-name><tp:taxon-name-part taxon-name-part-type="genus" reg="Hydrium">Hydrium</tp:taxon-name-part></tp:taxon-name></italic> complex and <italic><tp:taxon-name><tp:taxon-name-part taxon-name-part-type="genus" reg="Odontium">Odontium</tp:taxon-name-part></tp:taxon-name></italic> series (Figs <xref ref-type="fig" rid="F6">24</xref>, <xref ref-type="fig" rid="F6">25</xref>, <xref ref-type="bibr" rid="B16">Maddison 1993</xref>: Figs 112–128), as well as in <italic><tp:taxon-name><tp:taxon-name-part taxon-name-part-type="genus" reg="Liocosmius">Liocosmius</tp:taxon-name-part></tp:taxon-name></italic> Casey, 1918 (<xref ref-type="bibr" rid="B18">Maddison and Cooper 2014</xref>: Fig. <xref ref-type="fig" rid="F4">12</xref>), <italic><tp:taxon-name><tp:taxon-name-part taxon-name-part-type="genus" reg="Melomalus">Melomalus</tp:taxon-name-part></tp:taxon-name></italic> Casey, 1918 (Fig. <xref ref-type="fig" rid="F6">21</xref>), <italic><tp:taxon-name><tp:taxon-name-part taxon-name-part-type="genus" reg="Trechonepha">Trechonepha</tp:taxon-name-part></tp:taxon-name></italic> Casey, 1918, <italic><tp:taxon-name><tp:taxon-name-part taxon-name-part-type="genus" reg="Trichoplataphus">Trichoplataphus</tp:taxon-name-part></tp:taxon-name></italic> Netolitzky, 1914 (<xref ref-type="bibr" rid="B27">Toledano and Schmidt 2010</xref>: Figs 33–42), and several species of the <italic><tp:taxon-name><tp:taxon-name-part taxon-name-part-type="genus" reg="Ocydromus">Ocydromus</tp:taxon-name-part></tp:taxon-name></italic> series sensu <xref ref-type="bibr" rid="B17">Maddison (2012)</xref>. The common male genital characters of most species of these lineages are: (i) median lobe rather slender, slightly bent throughout, with (ii) terminal lamella short tongue-like, not bent backwards; (iii) endophallic central sclerite and brush sclerite complexes both moderately large and (in inverted position) situated side by side in middle portion of median lobe, overlaying each other in lateral view; (iv) central sclerite with left lobe lenticular and (v) with right lobe large and situated more basad; (vi) brush sclerite apico-ventrally markedly prolonged; (vii) dorsal plate largely developed and (viii) without additional sclerites near basal opening of median lobe. The multi-gene analyses presented by <xref ref-type="bibr" rid="B17">Maddison (2012)</xref> support a monophyly of all these groups together with the <italic><tp:taxon-name><tp:taxon-name-part taxon-name-part-type="genus" reg="Plataphus">Plataphus</tp:taxon-name-part></tp:taxon-name></italic> complex (in the following called the “<italic><tp:taxon-name><tp:taxon-name-part taxon-name-part-type="genus" reg="Odontium">Odontium</tp:taxon-name-part></tp:taxon-name></italic>-<italic><tp:taxon-name><tp:taxon-name-part taxon-name-part-type="genus" reg="Plataphus">Plataphus</tp:taxon-name-part></tp:taxon-name></italic>-<italic><tp:taxon-name><tp:taxon-name-part taxon-name-part-type="genus" reg="Ocydromus">Ocydromus</tp:taxon-name-part></tp:taxon-name></italic> (OPO) clade). Within this highly diverse clade, a natural group ‘<italic><tp:taxon-name><tp:taxon-name-part taxon-name-part-type="genus" reg="Ocydromus">Ocydromus</tp:taxon-name-part></tp:taxon-name></italic> series plus <italic><tp:taxon-name><tp:taxon-name-part taxon-name-part-type="genus" reg="Plataphus">Plataphus</tp:taxon-name-part></tp:taxon-name></italic> complex plus <italic><tp:taxon-name><tp:taxon-name-part taxon-name-part-type="genus" reg="Trichoplataphus">Trichoplataphus</tp:taxon-name-part></tp:taxon-name></italic>’ is recovered, however, the relationships of the other main lineages remain unresolved by the molecular data. In three species groups of the OPO clade, the character states ‘angulate humeral margin’ and ‘elytral discal setae are separated from the third stria’ resemble the organization observed in the fossil <italic><tp:taxon-name><tp:taxon-name-part taxon-name-part-type="genus" reg="Bembidion">B.</tp:taxon-name-part> <tp:taxon-name-part taxon-name-part-type="species" reg="bukejsi">bukejsi</tp:taxon-name-part></tp:taxon-name></italic> sp. n., <italic><tp:taxon-name><tp:taxon-name-part taxon-name-part-type="genus" reg="Andrewesa">Andrewesa</tp:taxon-name-part></tp:taxon-name></italic>, the <italic><tp:taxon-name><tp:taxon-name-part taxon-name-part-type="genus" reg="Hydrium">Hydrium</tp:taxon-name-part></tp:taxon-name></italic> and the <italic><tp:taxon-name><tp:taxon-name-part taxon-name-part-type="genus" reg="Odontium">Odontium</tp:taxon-name-part></tp:taxon-name></italic> complexes.</p><p>Molecular data suggest that <italic><tp:taxon-name><tp:taxon-name-part taxon-name-part-type="genus" reg="Andrewesa">Andrewesa</tp:taxon-name-part></tp:taxon-name></italic> is the sister group of the <italic><tp:taxon-name><tp:taxon-name-part taxon-name-part-type="genus" reg="Hydrium">Hydrium</tp:taxon-name-part></tp:taxon-name></italic> complex, while the <italic><tp:taxon-name><tp:taxon-name-part taxon-name-part-type="genus" reg="Odontium">Odontium</tp:taxon-name-part></tp:taxon-name></italic> complex is the sister group of the <italic><tp:taxon-name><tp:taxon-name-part taxon-name-part-type="genus" reg="Hydriomicrus">Hydriomicrus</tp:taxon-name-part></tp:taxon-name></italic> complex; both the latter taxa together form the <italic><tp:taxon-name><tp:taxon-name-part taxon-name-part-type="genus" reg="Odontium">Odontium</tp:taxon-name-part></tp:taxon-name></italic> series (<xref ref-type="bibr" rid="B17">Maddison 2012</xref>). The <italic><tp:taxon-name><tp:taxon-name-part taxon-name-part-type="genus" reg="Hydriomicrus">Hydriomicrus</tp:taxon-name-part></tp:taxon-name></italic> complex includes species with rounded humeral margin and elytral discal setae situated in the third stria. Close relationships of the <italic><tp:taxon-name><tp:taxon-name-part taxon-name-part-type="genus" reg="Hydrium">Hydrium</tp:taxon-name-part></tp:taxon-name></italic> complex plus <italic><tp:taxon-name><tp:taxon-name-part taxon-name-part-type="genus" reg="Andrewesa">Andrewesa</tp:taxon-name-part></tp:taxon-name></italic> with the <italic><tp:taxon-name><tp:taxon-name-part taxon-name-part-type="genus" reg="Odontium">Odontium</tp:taxon-name-part></tp:taxon-name></italic> series, are not supported by the molecular data. Thus, it remains unclear whether the character states ‘angulate humeral margin’ and ‘elytral discal setae separated from third stria’ were evolved in the OPO clade only once or even twice; in latter case, an independent evolution of these features in the <italic><tp:taxon-name><tp:taxon-name-part taxon-name-part-type="genus" reg="Hydrium">Hydrium</tp:taxon-name-part></tp:taxon-name></italic> complex plus <italic><tp:taxon-name><tp:taxon-name-part taxon-name-part-type="genus" reg="Andrewesa">Andrewesa</tp:taxon-name-part></tp:taxon-name></italic>, and in the <italic><tp:taxon-name><tp:taxon-name-part taxon-name-part-type="genus" reg="Odontium">Odontium</tp:taxon-name-part></tp:taxon-name></italic> complex of the <italic><tp:taxon-name><tp:taxon-name-part taxon-name-part-type="genus" reg="Odontium">Odontium</tp:taxon-name-part></tp:taxon-name></italic> series has to be assumed.</p><p>We could not find additional derived characters justifying a further assignment of the fossil species <italic><tp:taxon-name><tp:taxon-name-part taxon-name-part-type="genus" reg="Bembidion">B.</tp:taxon-name-part> <tp:taxon-name-part taxon-name-part-type="species" reg="bukejsi">bukejsi</tp:taxon-name-part></tp:taxon-name></italic> sp. n. with one of these three lineages of the OPO clade. Similarities with representatives of extant species groups are considered to be symplesiomorphies, e.g., the shape of the pronotum and the development of the elytral striation. In <italic><tp:taxon-name><tp:taxon-name-part taxon-name-part-type="genus" reg="Bembidion">B.</tp:taxon-name-part> <tp:taxon-name-part taxon-name-part-type="species" reg="bukejsi">bukejsi</tp:taxon-name-part></tp:taxon-name></italic> sp. n., the pronotal basolateral foveae are large and rounded as in <italic><tp:taxon-name><tp:taxon-name-part taxon-name-part-type="genus" reg="Andrewesa">Andrewesa</tp:taxon-name-part></tp:taxon-name></italic>. In many species of the <italic><tp:taxon-name><tp:taxon-name-part taxon-name-part-type="genus" reg="Hydrium">Hydrium</tp:taxon-name-part></tp:taxon-name></italic> complex and in all species of the <italic><tp:taxon-name><tp:taxon-name-part taxon-name-part-type="genus" reg="Odontium">Odontium</tp:taxon-name-part></tp:taxon-name></italic> series, the basolateral foveae are linear impressed, and the area between foveae and laterobasal carina is markedly wide and convex. The latter represent apomorphic states. The elytral striae are deeply impressed throughout in <italic><tp:taxon-name><tp:taxon-name-part taxon-name-part-type="genus" reg="Bembidion">B.</tp:taxon-name-part> <tp:taxon-name-part taxon-name-part-type="species" reg="bukejsi">bukejsi</tp:taxon-name-part></tp:taxon-name></italic> sp. n., and likewise in <!--PageBreak--><italic><tp:taxon-name><tp:taxon-name-part taxon-name-part-type="genus" reg="Hydriomicrus">Hydriomicrus</tp:taxon-name-part></tp:taxon-name></italic> Casey, 1918, <italic><tp:taxon-name><tp:taxon-name-part taxon-name-part-type="genus" reg="Hirmoplataphus">Hirmoplataphus</tp:taxon-name-part></tp:taxon-name></italic> Lindroth, 1963, and <italic><tp:taxon-name><tp:taxon-name-part taxon-name-part-type="genus" reg="Pseudoperyphus">Pseudoperyphus</tp:taxon-name-part></tp:taxon-name></italic> of the <italic><tp:taxon-name><tp:taxon-name-part taxon-name-part-type="genus" reg="Odontium">Odontium</tp:taxon-name-part></tp:taxon-name></italic> series. In all the remaining lineages of the <italic><tp:taxon-name><tp:taxon-name-part taxon-name-part-type="genus" reg="Odontium">Odontium</tp:taxon-name-part></tp:taxon-name></italic> series as well as in <italic><tp:taxon-name><tp:taxon-name-part taxon-name-part-type="genus" reg="Andrewesa">Andrewesa</tp:taxon-name-part></tp:taxon-name></italic> and the <italic><tp:taxon-name><tp:taxon-name-part taxon-name-part-type="genus" reg="Hydrium">Hydrium</tp:taxon-name-part></tp:taxon-name></italic> complex, the external elytral striae are more or less distinctly more shallowly impressed before the apex. Latter is considered an apomorphic character state.</p><p>Due to the impunctate elytral stria <italic><tp:taxon-name><tp:taxon-name-part taxon-name-part-type="genus" reg="Bembidion">B.</tp:taxon-name-part> <tp:taxon-name-part taxon-name-part-type="species" reg="bukejsi">bukejsi</tp:taxon-name-part></tp:taxon-name></italic> sp. n. differs strikingly from all species of <italic><tp:taxon-name><tp:taxon-name-part taxon-name-part-type="genus" reg="Andrewesa">Andrewesa</tp:taxon-name-part></tp:taxon-name></italic>, the <italic><tp:taxon-name><tp:taxon-name-part taxon-name-part-type="genus" reg="Hydrium">Hydrium</tp:taxon-name-part></tp:taxon-name></italic> complex and the <italic><tp:taxon-name><tp:taxon-name-part taxon-name-part-type="genus" reg="Odontium">Odontium</tp:taxon-name-part></tp:taxon-name></italic> series. However, impunc<!--PageBreak-->tate or indistinctly punctate elytral striae are also present in other lineages of the clade, e.g., <italic><tp:taxon-name><tp:taxon-name-part taxon-name-part-type="genus" reg="Melomalus">Melomalus</tp:taxon-name-part></tp:taxon-name></italic>, the <italic><tp:taxon-name><tp:taxon-name-part taxon-name-part-type="genus" reg="Ocydromus">Ocydromus</tp:taxon-name-part></tp:taxon-name></italic> series, and the <italic><tp:taxon-name><tp:taxon-name-part taxon-name-part-type="genus" reg="Plataphus">Plataphus</tp:taxon-name-part></tp:taxon-name></italic> complex. This character shows also continuous variation in other <tp:taxon-name><tp:taxon-name-part taxon-name-part-type="subtribe">Bembidiina</tp:taxon-name-part></tp:taxon-name> clades and is therefore not informative with regard to its phylogenetic implications.</p><p>Due to the peculiar combination of the character states observed in <italic><tp:taxon-name><tp:taxon-name-part taxon-name-part-type="genus" reg="Bembidion">B.</tp:taxon-name-part> <tp:taxon-name-part taxon-name-part-type="species" reg="bukejsi">bukejsi</tp:taxon-name-part></tp:taxon-name></italic> sp. n., we conclude that this fossil species represents an extinct lineage of the OPO clade, probably related to either <italic><tp:taxon-name><tp:taxon-name-part taxon-name-part-type="genus" reg="Andrewesa">Andrewesa</tp:taxon-name-part></tp:taxon-name></italic> plus the <italic><tp:taxon-name><tp:taxon-name-part taxon-name-part-type="genus" reg="Hydrium">Hydrium</tp:taxon-name-part></tp:taxon-name></italic> complex or the <italic><tp:taxon-name><tp:taxon-name-part taxon-name-part-type="genus" reg="Odontium">Odontium</tp:taxon-name-part></tp:taxon-name></italic> series, or to both of these sub-clades. Given the present state of knowledge, the assignment to one of the known subgeneric taxa is impossible and therefore we decided to describe a new subgenus for this fossil representative of <italic><tp:taxon-name><tp:taxon-name-part taxon-name-part-type="genus" reg="Bembidion">Bembidion</tp:taxon-name-part></tp:taxon-name></italic> (see below).</p></tp:treatment-sec><tp:treatment-sec sec-type="remarks" id="SECID0EPSBI"><title>Remarks on biogeography and ecology.</title><p>The above mentioned OPO clade represents one of the most species rich clades of <italic><tp:taxon-name><tp:taxon-name-part taxon-name-part-type="genus" reg="Bembidion">Bembidion</tp:taxon-name-part></tp:taxon-name></italic> sensu lato (<xref ref-type="bibr" rid="B17">Maddison 2012</xref>) with hundreds of recent species occurring mainly in the Holarctic region and, in much smaller number, also in the Oriental region and Africa. Species of the OPO clade are adapted to very different climates (tropical: e.g., <italic><tp:taxon-name><tp:taxon-name-part taxon-name-part-type="genus" reg="Microserrullula">Microserrullula</tp:taxon-name-part></tp:taxon-name></italic>, to arctic: e.g., some species of <italic><tp:taxon-name><tp:taxon-name-part taxon-name-part-type="genus" reg="Plataphus">Plataphus</tp:taxon-name-part></tp:taxon-name></italic>), and prefer very different habitats although most of them are ripicolous or paludicolous. The occurrence of <italic><tp:taxon-name><tp:taxon-name-part taxon-name-part-type="genus" reg="Bembidion">B.</tp:taxon-name-part> <tp:taxon-name-part taxon-name-part-type="species" reg="bukejsi">bukejsi</tp:taxon-name-part></tp:taxon-name></italic> sp. n. in the Baltic amber forest as the first fossil representative of the OPO clade is therefore in accord with the expected distribution of that clade during the Early Cenozoic.</p></tp:treatment-sec><tp:treatment-sec><!--Section generated to contain objects referenced in tp:taxon-treatment.--><fig id="F7" position="float" orientation="portrait"><label>Figures 27–28.</label><caption><p>Fossil <italic><tp:taxon-name><tp:taxon-name-part taxon-name-part-type="genus" reg="Bembidion">Bembidion</tp:taxon-name-part></tp:taxon-name></italic> Latreille, 1802, reconstruction of the external shape in dorsal view. <bold>27</bold> <italic><tp:taxon-name><tp:taxon-name-part taxon-name-part-type="genus" reg="Bembidion">B.</tp:taxon-name-part> <tp:taxon-name-part taxon-name-part-type="species" reg="bukejsi">bukejsi</tp:taxon-name-part></tp:taxon-name></italic> sp. n. <bold>28</bold> <italic><tp:taxon-name><tp:taxon-name-part taxon-name-part-type="genus" reg="Bembidion">B.</tp:taxon-name-part> <tp:taxon-name-part taxon-name-part-type="species" reg="alekseevi">alekseevi</tp:taxon-name-part></tp:taxon-name></italic> sp. n.</p></caption><graphic xmlns:xlink="http://www.w3.org/1999/xlink" xlink:href="zookeys-662-101-g007.jpg" position="float" orientation="portrait" xlink:type="simple" id="oo_127838.jpg"/></fig></tp:treatment-sec><ref-list><ref id="B17"><mixed-citation xmlns:xlink="http://www.w3.org/1999/xlink" xlink:type="simple">
          <person-group><name name-style="western"><surname>Maddison</surname><given-names>DR</given-names></name></person-group> (<year>2012</year>) <article-title>Phylogeny of <italic><tp:taxon-name><tp:taxon-name-part taxon-name-part-type="genus">Bembidion</tp:taxon-name-part></tp:taxon-name></italic> and related ground beetles (<tp:taxon-name><tp:taxon-name-part taxon-name-part-type="order">Coleoptera</tp:taxon-name-part></tp:taxon-name>: <tp:taxon-name><tp:taxon-name-part taxon-name-part-type="family">Carabidae</tp:taxon-name-part></tp:taxon-name>: <tp:taxon-name><tp:taxon-name-part taxon-name-part-type="subfamily">Trechinae</tp:taxon-name-part></tp:taxon-name>: <tp:taxon-name><tp:taxon-name-part taxon-name-part-type="tribe">Bembidiini</tp:taxon-name-part></tp:taxon-name>: <tp:taxon-name><tp:taxon-name-part taxon-name-part-type="subtribe">Bembidiina</tp:taxon-name-part></tp:taxon-name>).</article-title> <source>Molecular Phylogenetics and Evolution,</source> <volume>63</volume>: <fpage>533</fpage>–<lpage>576</lpage>. <ext-link xlink:type="simple" ext-link-type="doi" xlink:href="10.1016/j.ympev.2012.01.015">http://dx.doi.org/10.1016/j.ympev.2012.01.015</ext-link></mixed-citation></ref><ref id="B16"><mixed-citation xmlns:xlink="http://www.w3.org/1999/xlink" xlink:type="simple">
          <person-group><name name-style="western"><surname>Maddison</surname><given-names>DR</given-names></name></person-group> (<year>1993</year>) <article-title>Systematics of the Holarctic beetle subgenus <tp:taxon-name> <tp:taxon-name-part taxon-name-part-type="subgenus">Bracteon</tp:taxon-name-part></tp:taxon-name> and related <italic><tp:taxon-name><tp:taxon-name-part taxon-name-part-type="genus">Bembidion</tp:taxon-name-part></tp:taxon-name></italic> (<tp:taxon-name><tp:taxon-name-part taxon-name-part-type="order">Coleoptera</tp:taxon-name-part></tp:taxon-name>: <tp:taxon-name><tp:taxon-name-part taxon-name-part-type="family">Carabidae</tp:taxon-name-part></tp:taxon-name>).</article-title> <source>Bulletin of the Museum of Comparative Zoology</source> <volume>153</volume>(<issue>3</issue>): <fpage>142</fpage>–<lpage>299</lpage>.</mixed-citation></ref><ref id="B28"><mixed-citation xmlns:xlink="http://www.w3.org/1999/xlink" xlink:type="simple">
          <person-group><name name-style="western"><surname>Toledano</surname><given-names>L</given-names></name><name name-style="western"><surname>Sciaky</surname><given-names>R</given-names></name></person-group> (<year>1998</year>) <article-title>Three subgenera of <italic><tp:taxon-name><tp:taxon-name-part taxon-name-part-type="genus">Bembidion</tp:taxon-name-part></tp:taxon-name></italic> new to China, with description of a new species (<tp:taxon-name><tp:taxon-name-part taxon-name-part-type="order">Coleoptera</tp:taxon-name-part></tp:taxon-name>, <tp:taxon-name><tp:taxon-name-part taxon-name-part-type="family">Carabidae</tp:taxon-name-part></tp:taxon-name>).</article-title> <source>Bollettino del Museo Civico di Storia Naturale di Venezia</source> <volume>48</volume>: <fpage>97</fpage>–<lpage>114</lpage>.</mixed-citation></ref><ref id="B18"><mixed-citation xmlns:xlink="http://www.w3.org/1999/xlink" xlink:type="simple">
          <person-group><name name-style="western"><surname>Maddison</surname><given-names>DR</given-names></name><name name-style="western"><surname>Cooper</surname><given-names>KW</given-names></name></person-group> (<year>2014</year>) <article-title>Species delimitation in the ground beetle subgenus <tp:taxon-name> <tp:taxon-name-part taxon-name-part-type="subgenus">Liocosmius</tp:taxon-name-part></tp:taxon-name> (<tp:taxon-name><tp:taxon-name-part taxon-name-part-type="order">Coleoptera</tp:taxon-name-part></tp:taxon-name>: <tp:taxon-name><tp:taxon-name-part taxon-name-part-type="family">Carabidae</tp:taxon-name-part></tp:taxon-name>: <italic><tp:taxon-name><tp:taxon-name-part taxon-name-part-type="genus">Bembidion</tp:taxon-name-part></tp:taxon-name></italic>), including standard and next-generation sequencing of museum specimens.</article-title> <source>Zoological Journal of the Linnean Society</source> <volume>172</volume>(<issue>4</issue>): <fpage>741</fpage>–<lpage>770</lpage>. <ext-link xlink:type="simple" ext-link-type="doi" xlink:href="10.1111/zoj.12188">https://doi.org/10.1111/zoj.12188</ext-link></mixed-citation></ref><ref id="B27"><mixed-citation xmlns:xlink="http://www.w3.org/1999/xlink" xlink:type="simple">
          <person-group><name name-style="western"><surname>Toledano</surname><given-names>L</given-names></name><name name-style="western"><surname>Schmidt</surname><given-names>J</given-names></name></person-group> (<year>2010</year>) <article-title>Revision of the <italic><tp:taxon-name><tp:taxon-name-part taxon-name-part-type="genus">Bembidion</tp:taxon-name-part> <tp:taxon-name-part taxon-name-part-type="species">kara</tp:taxon-name-part></tp:taxon-name></italic> Andrewes, 1921 species group and notes on the Palaearctic species of <tp:taxon-name><tp:taxon-name-part taxon-name-part-type="genus">Bembidion</tp:taxon-name-part></tp:taxon-name> subgenus <tp:taxon-name> <tp:taxon-name-part taxon-name-part-type="subgenus">Trichoplataphus</tp:taxon-name-part></tp:taxon-name> Netolitzky, 1914 (<tp:taxon-name><tp:taxon-name-part taxon-name-part-type="order">Coleoptera</tp:taxon-name-part></tp:taxon-name>, <tp:taxon-name><tp:taxon-name-part taxon-name-part-type="family">Carabidae</tp:taxon-name-part></tp:taxon-name>, <tp:taxon-name><tp:taxon-name-part taxon-name-part-type="tribe">Bembidiini</tp:taxon-name-part></tp:taxon-name>).</article-title> <source>Entomologische Blätter</source> <volume>106</volume>: <fpage>371</fpage>–<lpage>406</lpage>.</mixed-citation></ref></ref-list></tp:taxon-treatment>
