# Supplementary material for: The ground beetle genus Bembidion Latreille in Baltic amber: Review of preserved specimens and first 3D reconstruction of endophallic structures using X-ray microscopy (Coleoptera, Carabidae, Bembidiini)
Source: Zookeys. 2017 Mar 21;(662):101–26. doi: 10.3897/zookeys.662.12124 (PMC5539362; doi:10.3897/zookeys.662.12124)
Supplement: XML Treatment for Eodontium [file zookeys.662.12124-treatment4.xml]

<!DOCTYPE tp:taxon-treatment
  PUBLIC "-//TaxonX//DTD Taxonomic Treatment Publishing DTD v0 20100105//EN" "tax-treatment-NSO.dtd">
<tp:taxon-treatment xmlns:tp="http://www.plazi.org/taxpub"><tp:treatment-meta><kwd-group><label>Taxon classification</label><kwd><named-content xmlns:xlink="http://www.w3.org/1999/xlink" content-type="kingdom">Animalia</named-content></kwd><kwd><named-content xmlns:xlink="http://www.w3.org/1999/xlink" content-type="order">Coleoptera</named-content></kwd><kwd><named-content xmlns:xlink="http://www.w3.org/1999/xlink" content-type="family">Carabidae</named-content></kwd></kwd-group><mixed-citation publication-type="journal"><person-group><name><surname>Schmidt</surname><given-names>Joachim</given-names></name><name><surname>Michalik</surname><given-names>Peter</given-names></name></person-group><article-title>The ground beetle genus <italic><tp:taxon-name><tp:taxon-name-part taxon-name-part-type="genus" reg="Bembidion">Bembidion</tp:taxon-name-part></tp:taxon-name></italic> Latreille in Baltic amber: Review of preserved specimens and first 3D reconstruction of endophallic structures using X-ray microscopy (<tp:taxon-name><tp:taxon-name-part taxon-name-part-type="order">Coleoptera</tp:taxon-name-part></tp:taxon-name>, <tp:taxon-name><tp:taxon-name-part taxon-name-part-type="family">Carabidae</tp:taxon-name-part></tp:taxon-name>, <tp:taxon-name><tp:taxon-name-part taxon-name-part-type="tribe">Bembidiini</tp:taxon-name-part></tp:taxon-name>)</article-title><source>Zookeys</source><day>21</day><month>3</month><year>2017</year><volume>2017</volume><issue>662</issue><fpage>101</fpage><lpage>126</lpage><pub-id pub-id-type="doi">10.3897/zookeys.662.12124</pub-id></mixed-citation></tp:treatment-meta><tp:nomenclature><tp:taxon-name><tp:taxon-name-part taxon-name-part-type="genus" reg="Eodontium">Eodontium</tp:taxon-name-part> 
          <object-id xmlns:xlink="http://www.w3.org/1999/xlink" content-type="zoobank" xlink:type="simple">http://zoobank.org/9A9BCB24-EDCA-44DB-B1FB-57AEC4033F56</object-id></tp:taxon-name><tp:taxon-status xmlns:xlink="http://www.w3.org/1999/xlink" xlink:type="simple">subgen. n.</tp:taxon-status></tp:nomenclature><tp:treatment-sec sec-type="type species" id="SECID0ESXBI"><title>Type species.</title><p>
            <italic><tp:taxon-name><tp:taxon-name-part taxon-name-part-type="genus" reg="Bembidion">Bembidion</tp:taxon-name-part> <tp:taxon-name-part taxon-name-part-type="species" reg="bukejsi">bukejsi</tp:taxon-name-part></tp:taxon-name></italic> sp. n.</p></tp:treatment-sec><tp:treatment-sec sec-type="etymology" id="SECID0EDYBI"><title>Derivatio nominis.</title><p>The new subgenus name is an abbreviated combination of “Eocene” and “<tp:taxon-name><tp:taxon-name-part taxon-name-part-type="genus" reg="Odontium">Odontium</tp:taxon-name-part></tp:taxon-name>” and thus combines the period of the Earth history when the type species of the new subgenus lived, with the name of a probably related subgeneric taxon of <italic><tp:taxon-name><tp:taxon-name-part taxon-name-part-type="genus" reg="Bembidion">Bembidion</tp:taxon-name-part></tp:taxon-name></italic>.</p></tp:treatment-sec><tp:treatment-sec sec-type="Differential diagnosis" id="SECID0ED1BI"><title>Differential diagnosis.</title><p>An extinct lineage of the OPO clade based on the combination of the seven male genital characters mentioned in the description of <italic><tp:taxon-name><tp:taxon-name-part taxon-name-part-type="genus" reg="Bembidion">B.</tp:taxon-name-part> <tp:taxon-name-part taxon-name-part-type="species" reg="bukejsi">bukejsi</tp:taxon-name-part></tp:taxon-name></italic> sp. n. above. From most lineages of this highly diverse clade, <tp:taxon-name><tp:taxon-name-part taxon-name-part-type="genus" reg="Eodontium">Eodontium</tp:taxon-name-part></tp:taxon-name> subgen. n. is distinguished by the presence of an angulate humeral margin and by the elytral discal setae, which are separated from the third stria. From all species of the subgenus <tp:taxon-name> <tp:taxon-name-part taxon-name-part-type="subgenus" reg="Andrewesa">Andrewesa</tp:taxon-name-part></tp:taxon-name> and of the <italic><tp:taxon-name><tp:taxon-name-part taxon-name-part-type="genus" reg="Hydrium">Hydrium</tp:taxon-name-part></tp:taxon-name></italic> and <italic><tp:taxon-name><tp:taxon-name-part taxon-name-part-type="genus" reg="Odontium">Odontium</tp:taxon-name-part></tp:taxon-name></italic> complexes which have these character states similarly or identically developed, <tp:taxon-name><tp:taxon-name-part taxon-name-part-type="genus" reg="Eodontium">Eodontium</tp:taxon-name-part></tp:taxon-name> subgen. n. is easily distinguished by the impunctate elytral stria. The Eocene lineage differs additionally from <italic><tp:taxon-name><tp:taxon-name-part taxon-name-part-type="genus" reg="Andrewesa">Andrewesa</tp:taxon-name-part></tp:taxon-name></italic> by the thoroughly deeply impressed elytral striae and by the lack of elytral transverse depressions, and from the <italic><tp:taxon-name><tp:taxon-name-part taxon-name-part-type="genus" reg="Hydrium">Hydrium</tp:taxon-name-part></tp:taxon-name></italic> and <italic><tp:taxon-name><tp:taxon-name-part taxon-name-part-type="genus" reg="Odontium">Odontium</tp:taxon-name-part></tp:taxon-name></italic> complexes by the large, roundish, deeply impressed laterobasal foveae of the pronotum, which is also distinctly less bulged on disc. Moreover, most species of the latter complexes differ markedly by the shape of pronotum, which has a base distinctly broader than apical margin and basolateral area between foveae and side margin convex.</p><p>An angulate humeral margin is also developed in High Asian subgenus <tp:taxon-name> <tp:taxon-name-part taxon-name-part-type="subgenus" reg="Peryphophila">Peryphophila</tp:taxon-name-part></tp:taxon-name> and some species of the Holarctic <italic><tp:taxon-name><tp:taxon-name-part taxon-name-part-type="genus" reg="Plataphus">Plataphus</tp:taxon-name-part></tp:taxon-name></italic> complex. However, in these lineages of the OPO clade the elytral discal setae are situated in the third stria. In addition, the endophallic central sclerite complex is much smaller compared to <tp:taxon-name><tp:taxon-name-part taxon-name-part-type="genus" reg="Eodontium">Eodontium</tp:taxon-name-part></tp:taxon-name> subgen. n.</p></tp:treatment-sec></tp:taxon-treatment>
