# Supplementary material for: The ground beetle genus Bembidion Latreille in Baltic amber: Review of preserved specimens and first 3D reconstruction of endophallic structures using X-ray microscopy (Coleoptera, Carabidae, Bembidiini)
Source: Zookeys. 2017 Mar 21;(662):101–26. doi: 10.3897/zookeys.662.12124 (PMC5539362; doi:10.3897/zookeys.662.12124)
Supplement: XML Treatment for Bembidion alekseevi [file zookeys.662.12124-treatment5.xml]

<!DOCTYPE tp:taxon-treatment
  PUBLIC "-//TaxonX//DTD Taxonomic Treatment Publishing DTD v0 20100105//EN" "tax-treatment-NSO.dtd">
<tp:taxon-treatment xmlns:tp="http://www.plazi.org/taxpub"><tp:treatment-meta><kwd-group><label>Taxon classification</label><kwd><named-content xmlns:xlink="http://www.w3.org/1999/xlink" content-type="kingdom">Animalia</named-content></kwd><kwd><named-content xmlns:xlink="http://www.w3.org/1999/xlink" content-type="order">Coleoptera</named-content></kwd><kwd><named-content xmlns:xlink="http://www.w3.org/1999/xlink" content-type="family">Carabidae</named-content></kwd></kwd-group><mixed-citation publication-type="journal"><person-group><name><surname>Schmidt</surname><given-names>Joachim</given-names></name><name><surname>Michalik</surname><given-names>Peter</given-names></name></person-group><article-title>The ground beetle genus <italic><tp:taxon-name><tp:taxon-name-part taxon-name-part-type="genus" reg="Bembidion">Bembidion</tp:taxon-name-part></tp:taxon-name></italic> Latreille in Baltic amber: Review of preserved specimens and first 3D reconstruction of endophallic structures using X-ray microscopy (<tp:taxon-name><tp:taxon-name-part taxon-name-part-type="order">Coleoptera</tp:taxon-name-part></tp:taxon-name>, <tp:taxon-name><tp:taxon-name-part taxon-name-part-type="family">Carabidae</tp:taxon-name-part></tp:taxon-name>, <tp:taxon-name><tp:taxon-name-part taxon-name-part-type="tribe">Bembidiini</tp:taxon-name-part></tp:taxon-name>)</article-title><source>Zookeys</source><day>21</day><month>3</month><year>2017</year><volume>2017</volume><issue>662</issue><fpage>101</fpage><lpage>126</lpage><pub-id pub-id-type="doi">10.3897/zookeys.662.12124</pub-id></mixed-citation></tp:treatment-meta><tp:nomenclature><tp:taxon-name><tp:taxon-name-part taxon-name-part-type="genus" reg="Bembidion">Bembidion</tp:taxon-name-part> <tp:taxon-name-part taxon-name-part-type="species" reg="alekseevi">alekseevi</tp:taxon-name-part>
          <object-id xmlns:xlink="http://www.w3.org/1999/xlink" content-type="zoobank" xlink:type="simple">http://zoobank.org/A58EB208-0710-496E-85ED-3D6D9E4AF9F9</object-id></tp:taxon-name><tp:taxon-status xmlns:xlink="http://www.w3.org/1999/xlink" xlink:type="simple">sp. n.</tp:taxon-status><xref ref-type="fig" rid="F7">Figs 28</xref><xref ref-type="fig" rid="F8">, 29–31</xref><xref ref-type="fig" rid="F9">, 32–34</xref><xref ref-type="fig" rid="F10">, 35–36</xref></tp:nomenclature><tp:treatment-sec sec-type="Holotype" id="SECID0EDGCI"><title>Holotype.</title><p>Female in Baltic amber; size of amber piece approximately 14 × 12 × 4 mm (irregularly cut, Fig. <xref ref-type="fig" rid="F8">31</xref>), with collection label data “AWI 130”, in Vitalii I. Alekseev Collection, Kaliningrad. This amber piece was found in the surf zone of the Baltic Sea coast of the Sambian peninsula, in winter 2014-2015.</p></tp:treatment-sec><tp:treatment-sec sec-type="Preservation status" id="SECID0EIHCI"><title>Preservation status.</title><p>The amber piece is permeated by broad light-reflecting flow lines particularly at level of the <italic><tp:taxon-name><tp:taxon-name-part taxon-name-part-type="genus" reg="Bembidion">Bembidion</tp:taxon-name-part></tp:taxon-name></italic> inclusion. The anterior portion of the ventral side of the beetle body is covered by milky coating. Thus, mouth parts, ventral side of prothorax, and some portions of the dorsal surface of the fossil cannot by investigated by light microscopy (Figs <xref ref-type="fig" rid="F8">29–30</xref>). The specimen is markedly shrunken with its exoskeleton which is disintegrated, shattered, and dissociated from the inclusion wall (Fig. <xref ref-type="fig" rid="F10">35</xref>). However, the negative imprint of the beetle body (= inclusion wall) could be recovered in detail using micro-CT (Figs <xref ref-type="fig" rid="F9">32</xref>–<xref ref-type="fig" rid="F10">36</xref>). The left elytron is somewhat impressed behind the middle which is probably the result of the embedding of an immature and thus teneral specimen (Fig. <xref ref-type="fig" rid="F9">32</xref>). The hindwings are inflated caudal of the elytra (Fig. <xref ref-type="fig" rid="F8">30</xref>).</p><p>
            <bold>Syninclusions.</bold> Few dirt particles, numerous air bubbles.</p><p>
            <bold>Description.</bold> Body length: 3.9 mm.</p><p>Colour: Head and pronotum blackish brown with marked metallic lustre. Elytra middle brown with yellowish side margin (eighth and part of the seventh intervals), a small yellowish pre-apical spot between sixth and eighth interval at the beginning of the apical elytral third, and additionally with small yellowish spots in the third (4 spots) and fifth intervals (3 spots) as shown in Fig. <xref ref-type="fig" rid="F7">28</xref>.</p><fig id="F7" position="float" orientation="portrait"><label>Figures 27–28.</label><caption><p>Fossil <italic><tp:taxon-name><tp:taxon-name-part taxon-name-part-type="genus" reg="Bembidion">Bembidion</tp:taxon-name-part></tp:taxon-name></italic> Latreille, 1802, reconstruction of the external shape in dorsal view. <bold>27</bold> <italic><tp:taxon-name><tp:taxon-name-part taxon-name-part-type="genus" reg="Bembidion">B.</tp:taxon-name-part> <tp:taxon-name-part taxon-name-part-type="species" reg="bukejsi">bukejsi</tp:taxon-name-part></tp:taxon-name></italic> sp. n. <bold>28</bold> <italic><tp:taxon-name><tp:taxon-name-part taxon-name-part-type="genus" reg="Bembidion">B.</tp:taxon-name-part> <tp:taxon-name-part taxon-name-part-type="species" reg="alekseevi">alekseevi</tp:taxon-name-part></tp:taxon-name></italic> sp. n.</p></caption><graphic xmlns:xlink="http://www.w3.org/1999/xlink" xlink:href="zookeys-662-101-g007.jpg" position="float" orientation="portrait" xlink:type="simple" id="oo_127838.jpg"/></fig><p>Microsculpture: Surfaces of head including labrum and pronotum with deeply engraved isodiametric sculpticells. Elytral intervals with very finely engraved, small and irregularly formed meshes which are not clearly visible below magnification of ×100.</p><p>Head: Moderately large and transverse; length 0.84 mm, width 0.91 mm. Mandibles moderately stout. Labrum with apical margin slightly concave, dorsally with three pairs of setae near apical margin. Clypeus with one pair of setae in normal position. Apical segment of maxillary palpus subulate, approx. 2/5 of length of penultimate segment; penultimate segment rather long and slender, moderately dilated anteriorly. Antennae moderately slender, with pedicellus almost two times longer than broad, and with four antennomeres extending beyond the pronotal base. Mentum and submentum distinct (shape and setation of medio-apical tooth could not be recovered); pits absent. Eyes large, hemispherical protruded; tempora very small, approx. 1/16 of eyes diameter. Disk slightly convex, smooth apart from the prominent microsculpture. Frontal furrows very shallow, very short, absent on disk. Supraorbital furrows very shallow, without punctures; two supraorbital setae present and in usual position for <italic><tp:taxon-name><tp:taxon-name-part taxon-name-part-type="genus" reg="Bembidion">Bembidion</tp:taxon-name-part></tp:taxon-name></italic>. The pore of the anterior supraorbital seta is semicirculary surrounded by a prominent ridge on its internal side (Fig. <xref ref-type="fig" rid="F10">36</xref>).</p><fig id="F8" position="float" orientation="portrait"><label>Figures 29–31.</label><caption><p>
                <italic><tp:taxon-name><tp:taxon-name-part taxon-name-part-type="genus" reg="Bembidion">Bembidion</tp:taxon-name-part> <tp:taxon-name-part taxon-name-part-type="species" reg="alekseevi">alekseevi</tp:taxon-name-part></tp:taxon-name></italic> sp. n., light microscopic images of the holotype. <bold>29</bold> left dorso-lateral aspect <bold>30</bold> right ventro-lateral aspect <bold>31</bold> general view of the amber piece; the position of the fossil is marked by an arrow.</p></caption><graphic xmlns:xlink="http://www.w3.org/1999/xlink" xlink:href="zookeys-662-101-g008.jpg" position="float" orientation="portrait" xlink:type="simple" id="oo_127839.jpg"/></fig><p>Prothorax: Pronotum rather small, length 0.77 mm, width 1.02 mm, transverse (width/length = 1.32), 1.1 times broader than head, subcordate, broadest in middle, with sides distinctly concave in posterior third. Laterobasal angles large, slightly obtuse, not protruded laterally. Basal margin 1.05 times broader than apical margin. Disk moderately convex, smooth apart from the prominent microsculpture. Anterior margin slightly convex in middle, lateroapical angles small and rounded, slightly protruded. Posterior margin not beaded, distinctly convex in middle and concave near laterobasal angles. Median longitudinal impression moderately deep in middle, absent near pronotal apex and base; anterior and posterior transverse impressions very shallow, smooth; laterobasal foveae large and rounded, moderately deep, smooth. Lateral gutter narrow and flat, faintly widened in middle, smooth. Laterobasal carina long and straight, approx. 1/3 of length of pronotum. Both lateral and laterobasal setae present, with the lateral seta located slightly before middle of pronotum. Surface structures on ventral side of the prothorax could not be imaged.</p><fig id="F9" position="float" orientation="portrait"><label>Figures 32–34.</label><caption><p>
                <italic><tp:taxon-name><tp:taxon-name-part taxon-name-part-type="genus" reg="Bembidion">Bembidion</tp:taxon-name-part> <tp:taxon-name-part taxon-name-part-type="species" reg="alekseevi">alekseevi</tp:taxon-name-part></tp:taxon-name></italic> sp. n., volume rendering of the holotype. <bold>32</bold> dorsal aspect <bold>33</bold> right lateral aspect <bold>34</bold> ventral aspect.</p></caption><graphic xmlns:xlink="http://www.w3.org/1999/xlink" xlink:href="zookeys-662-101-g009.jpg" position="float" orientation="portrait" xlink:type="simple" id="oo_127840.jpg"/></fig><p>Pterothorax: Elytra in lateral view moderately convex, slightly flattened on disc, in dorsal very slender ovate, length 2.34 mm, width 1.52 mm, length/width = 1.54, widest slightly behind the middle, distinctly wider than pronotum (width of elytra/width of pronotum = 1.49). Surface and lateral border glabrous and smooth apart from the primary elytral setation. Shoulders moderately broad, humeral margin rounded, sides with preapical sinuation indistinct. Presence or absence of crista clavicularis as well as subapical plica could not be imaged. Parascutellar stria long, parascutellar seta present. All striae complete, slightly impressed but markedly punctate, intervals flat or slightly convex; apical stria deeply impressed from the apical cross of 5<sup>th</sup> and 6<sup>th</sup> stria towards apex; recurrent stria lacking. Ninth interval very narrow in front, slightly broadened from beginning of apical third towards apex (the left elytron of the specimen is artificially flattened in anterior third and therefore, the external intervals appearing distinctly broader caudally than on the right elytron, see Figs <xref ref-type="fig" rid="F6">19</xref>, <xref ref-type="fig" rid="F8">31</xref>). Each elytron with two discal setae in third interval, with relevant pores distinctly separated from third stria. Preapical seta located in the deepened apical portion of the seventh stria; the fine apical seta located at apical margin. Subapical setae of umbilicate series could not be imaged; the humeral series consist of four setae, with distance between first and second setae slightly larger than between second and third setae, and with distance between third and fourth setae distinctly larger than between first and second setae; the fourth seta located slightly caudad of the level of the anterior discal seta; two apical setae of the umbilicate series situated anterior of the junction of the eighth stria and lateral gutter. Metepisternum markedly long, glabrous and smooth, with outer margin 2.3 times longer than anterior margin. The surface of the metasternal process could not be imaged. Hindwings fully developed.</p><fig id="F10" position="float" orientation="portrait"><label>Figures 35–36.</label><caption><p>
                <italic><tp:taxon-name><tp:taxon-name-part taxon-name-part-type="genus" reg="Bembidion">Bembidion</tp:taxon-name-part> <tp:taxon-name-part taxon-name-part-type="species" reg="alekseevi">alekseevi</tp:taxon-name-part></tp:taxon-name></italic> sp. n., volume rendering of the head capsule of the holotype using different grayscale thresholds, dorsal aspect. The arrow in Fig. <xref ref-type="fig" rid="F10">36</xref> point to the prominent ridge on internal side of the anterior supraorbital pore, which is characteristic for representatives of the <tp:taxon-name><tp:taxon-name-part taxon-name-part-type="genus" reg="Bembidion">Bembidion</tp:taxon-name-part> <tp:taxon-name-part taxon-name-part-type="infraspecific-rank">subgenus</tp:taxon-name-part> <tp:taxon-name-part taxon-name-part-type="subgenus" reg="Eupetedromus">Eupetedromus</tp:taxon-name-part></tp:taxon-name>.</p></caption><graphic xmlns:xlink="http://www.w3.org/1999/xlink" xlink:href="zookeys-662-101-g010.jpg" position="float" orientation="portrait" xlink:type="simple" id="oo_127841.jpg"/></fig><!--PageBreak--><!--PageBreak--><p>Abdomen: Abdominal sternites V–VI with one, VII with two (female) pairs of setae near apical margin; surfaces smooth, without hairs or micropunctures.</p><p>Legs: Moderately short, unmodified, femora moderately robust, protibiae straight and moderately dilated towards apex.</p><p>Female genitalia: Could not be recovered using micro-CT.</p></tp:treatment-sec><tp:treatment-sec sec-type="etymology" id="SECID0E16CI"><title>Derivatio nominis.</title><p>The new species is dedicated to Vitalii I. Alekseev, Kaliningrad, for his important contributions to the systematics and biogeography of Cenozoic <tp:taxon-name><tp:taxon-name-part taxon-name-part-type="order">Coleoptera</tp:taxon-name-part></tp:taxon-name>.</p></tp:treatment-sec><tp:treatment-sec sec-type="Relationships and recognition" id="SECID0EXADI"><title>Relationships and recognition.</title><p>This fossil <italic><tp:taxon-name><tp:taxon-name-part taxon-name-part-type="genus" reg="Bembidion">Bembidion</tp:taxon-name-part></tp:taxon-name></italic> is considered to be a representative of the subgenus <tp:taxon-name> <tp:taxon-name-part taxon-name-part-type="subgenus" reg="Eupetedromus">Eupetedromus</tp:taxon-name-part></tp:taxon-name> Netolitzky, 1911 based on combination of the following characters: (i) micro-meshes on surface of head and pronotum deeply engraved and thus contrasting with the elytra which appearing polished when viewed by magnification below x80; (ii) penultimate segment of maxillary palpus rather slender; (iii) anterior supraorbital pore on internal side semicirculary surrounded by a prominent ridge; (iv) supraorbital furrows very shallow; (v) pronotal median longitudinal impression not deepened near base; (vi) pronotal posterior transverse impressions very shallow; (vii) elytral discal setiferous pores distinctly separated from third stria; (viii) distance between third and fourth setae of the umbilical humeral series much larger than between first and second and between second and third setae. Similar patterns of elytral chaetotaxy are also observed in other species groups of <italic><tp:taxon-name><tp:taxon-name-part taxon-name-part-type="genus" reg="Bembidion">Bembidion</tp:taxon-name-part></tp:taxon-name></italic>, e.g., <italic><tp:taxon-name><tp:taxon-name-part taxon-name-part-type="genus" reg="Emphanes">Emphanes</tp:taxon-name-part></tp:taxon-name></italic> Motschulsky, 1850, <italic><tp:taxon-name><tp:taxon-name-part taxon-name-part-type="genus" reg="Notaphemphanes">Notaphemphanes</tp:taxon-name-part></tp:taxon-name></italic> Netolitzky, 1920, <italic><tp:taxon-name><tp:taxon-name-part taxon-name-part-type="genus" reg="Notaphocampa">Notaphocampa</tp:taxon-name-part></tp:taxon-name></italic> Netolitzky, 1914, <italic><tp:taxon-name><tp:taxon-name-part taxon-name-part-type="genus" reg="Notaphus">Notaphus</tp:taxon-name-part></tp:taxon-name></italic> Dejean, 1821, <italic><tp:taxon-name><tp:taxon-name-part taxon-name-part-type="genus" reg="Omotaphus">Omotaphus</tp:taxon-name-part></tp:taxon-name></italic> Netolitzky, 1914, <italic><tp:taxon-name><tp:taxon-name-part taxon-name-part-type="genus" reg="Talanes">Talanes</tp:taxon-name-part></tp:taxon-name></italic> Motschulsky, 1864, <italic><tp:taxon-name><tp:taxon-name-part taxon-name-part-type="genus" reg="Trepanedoris">Trepanedoris</tp:taxon-name-part></tp:taxon-name></italic> Netolitzky, 1918, <italic><tp:taxon-name><tp:taxon-name-part taxon-name-part-type="genus" reg="Trepanes">Trepanes</tp:taxon-name-part></tp:taxon-name></italic> Motschulsky, 1864, and the <italic><tp:taxon-name><tp:taxon-name-part taxon-name-part-type="genus" reg="Diplocampa">Diplocampa</tp:taxon-name-part></tp:taxon-name></italic> complex sensu <xref ref-type="bibr" rid="B17">Maddison (2012)</xref>. Species of the latter complex differ from this fossil and other species of <italic><tp:taxon-name><tp:taxon-name-part taxon-name-part-type="genus" reg="Eupetedromus">Eupetedromus</tp:taxon-name-part></tp:taxon-name></italic> by presence of long and deep frontal and suborbital furrows. The same feature applies for species of the subgenera <italic><tp:taxon-name><tp:taxon-name-part taxon-name-part-type="genus" reg="Emphanes">Emphanes</tp:taxon-name-part></tp:taxon-name></italic>, <italic><tp:taxon-name><tp:taxon-name-part taxon-name-part-type="genus" reg="Notaphemphanes">Notaphemphanes</tp:taxon-name-part></tp:taxon-name></italic>, <italic><tp:taxon-name><tp:taxon-name-part taxon-name-part-type="genus" reg="Talanes">Talanes</tp:taxon-name-part></tp:taxon-name></italic>, <italic><tp:taxon-name><tp:taxon-name-part taxon-name-part-type="genus" reg="Trepanedoris">Trepanedoris</tp:taxon-name-part></tp:taxon-name></italic>, and <italic><tp:taxon-name><tp:taxon-name-part taxon-name-part-type="genus" reg="Trepanes">Trepanes</tp:taxon-name-part></tp:taxon-name></italic> which additionally differ by much more convex discs of head and pronotum, weakly engraved microsculpture on head and pronotum and, in most cases, by stouter penultimate maxillary palpomeres and deeper median longitudinal and posterior transverse impressions of pronotum. Species of <italic><tp:taxon-name><tp:taxon-name-part taxon-name-part-type="genus" reg="Notaphus">Notaphus</tp:taxon-name-part></tp:taxon-name></italic> are very similar to the fossil <italic><tp:taxon-name><tp:taxon-name-part taxon-name-part-type="genus" reg="Bembidion">B.</tp:taxon-name-part> <tp:taxon-name-part taxon-name-part-type="species" reg="alekseevi">alekseevi</tp:taxon-name-part></tp:taxon-name></italic> sp. n. last but not least due to the characteristic colour patterns of the body. However, species of <italic><tp:taxon-name><tp:taxon-name-part taxon-name-part-type="genus" reg="Notaphus">Notaphus</tp:taxon-name-part></tp:taxon-name></italic> lack the prominent ridge on internal side of the anterior supraorbital pore which is observed in <italic><tp:taxon-name><tp:taxon-name-part taxon-name-part-type="genus" reg="Bembidion">B.</tp:taxon-name-part> <tp:taxon-name-part taxon-name-part-type="species" reg="alekseevi">alekseevi</tp:taxon-name-part></tp:taxon-name></italic> sp. n. Most species of <italic><tp:taxon-name><tp:taxon-name-part taxon-name-part-type="genus" reg="Notaphocampa">Notaphocampa</tp:taxon-name-part></tp:taxon-name></italic> and <italic><tp:taxon-name><tp:taxon-name-part taxon-name-part-type="genus" reg="Omotaphus">Omotaphus</tp:taxon-name-part></tp:taxon-name></italic> differ strikingly by very different patterns of its elytral microsculpture; in the Ethiopian species <italic><tp:taxon-name><tp:taxon-name-part taxon-name-part-type="genus" reg="Bembidion">B.</tp:taxon-name-part> <tp:taxon-name-part taxon-name-part-type="species" reg="scotti">scotti</tp:taxon-name-part></tp:taxon-name></italic> Netolitzky, 1931 the micro-meshes on the elytra are extremely fine engraved similar to what is observed in <italic><tp:taxon-name><tp:taxon-name-part taxon-name-part-type="genus" reg="Bembidion">B.</tp:taxon-name-part> <tp:taxon-name-part taxon-name-part-type="species" reg="alekseevi">alekseevi</tp:taxon-name-part></tp:taxon-name></italic> sp. n. (see <xref ref-type="bibr" rid="B6">Bonavita et al. 2016</xref>), however, in <italic><tp:taxon-name><tp:taxon-name-part taxon-name-part-type="genus" reg="Bembidion">B.</tp:taxon-name-part> <tp:taxon-name-part taxon-name-part-type="species" reg="scotti">scotti</tp:taxon-name-part></tp:taxon-name></italic> the microsculpture on pronotal surface is likewise weak and thus very different from what is developed in <italic><tp:taxon-name><tp:taxon-name-part taxon-name-part-type="genus" reg="Bembidion">B.</tp:taxon-name-part> <tp:taxon-name-part taxon-name-part-type="species" reg="alekseevi">alekseevi</tp:taxon-name-part></tp:taxon-name></italic> sp. n.</p></tp:treatment-sec><tp:treatment-sec sec-type="remarks" id="SECID0EONDI"><title>Remarks on biogeography and ecology.</title><p>The subgenus <tp:taxon-name> <tp:taxon-name-part taxon-name-part-type="subgenus" reg="Eupetedromus">Eupetedromus</tp:taxon-name-part></tp:taxon-name> contains ten species which are distributed in the temperate and boreal zones of the Holarctic region (<xref ref-type="bibr" rid="B19">Marggi et al. 2003</xref>, <xref ref-type="bibr" rid="B15">Lorenz 2005</xref>, <xref ref-type="bibr" rid="B7">Bousquet 2012</xref>). The occurrence of <italic><tp:taxon-name><tp:taxon-name-part taxon-name-part-type="genus" reg="Bembidion">B.</tp:taxon-name-part> <tp:taxon-name-part taxon-name-part-type="species" reg="alekseevi">alekseevi</tp:taxon-name-part></tp:taxon-name></italic> sp. n. in the Baltic amber forest is therefore in accordance with the expected distribution <!--PageBreak-->of <italic><tp:taxon-name><tp:taxon-name-part taxon-name-part-type="genus" reg="Eupetedromus">Eupetedromus</tp:taxon-name-part></tp:taxon-name></italic> group during the Early Cenozoic if one would accept presence of extra-tropical habitat conditions at least locally in the area of this forest. Based on comparative studies, <xref ref-type="bibr" rid="B30">Wolfe (1975)</xref> found close relationships of the flora of the Eocene northern Europe to the modern flora of Indo-Malaya. This flora represents a mixture of tropical/subtropical and temperate elements with occurrences of the latter along slopes of the many high elevated areas of this region. Based on evidences from insect fossils, <xref ref-type="bibr" rid="B3">Ander (1942)</xref>, <xref ref-type="bibr" rid="B22">Schmidt and Faille (2015)</xref>, and <xref ref-type="bibr" rid="B24">Schmidt et al. (2016b)</xref> suggested the presence of higher elevated areas in the Baltic amber forests which may represent suitable habitats for insects adapted to the temperate climate, e.g., <italic><tp:taxon-name><tp:taxon-name-part taxon-name-part-type="genus" reg="Eupetedromus">Eupetedromus</tp:taxon-name-part></tp:taxon-name></italic> ground beetles.</p></tp:treatment-sec><tp:treatment-sec><!--Section generated to contain objects referenced in tp:taxon-treatment.--><fig id="F6" position="float" orientation="portrait"><label>Figures 18–26.</label><caption><p>Aedeagal median lobes and endophallic structures of recent <tp:taxon-name><tp:taxon-name-part taxon-name-part-type="subtribe">Bembidiina</tp:taxon-name-part></tp:taxon-name> (<bold>18–25</bold>) and the fossil <italic><tp:taxon-name><tp:taxon-name-part taxon-name-part-type="genus" reg="Bembidion">Bembidion</tp:taxon-name-part> <tp:taxon-name-part taxon-name-part-type="species" reg="bukejsi">bukejsi</tp:taxon-name-part></tp:taxon-name></italic> sp. n. (<bold>26</bold>), left lateral view. <bold>18</bold> <italic><tp:taxon-name><tp:taxon-name-part taxon-name-part-type="genus" reg="Hoquedela">Hoquedela</tp:taxon-name-part> <tp:taxon-name-part taxon-name-part-type="infraspecific-rank">k.</tp:taxon-name-part> <tp:taxon-name-part taxon-name-part-type="subspecies" reg="kirschenhoferi">kirschenhoferi</tp:taxon-name-part></tp:taxon-name></italic> Müller-Motzfeld, 1988 <bold>19</bold> <tp:taxon-name><tp:taxon-name-part taxon-name-part-type="genus" reg="Bembidion">Bembidion</tp:taxon-name-part> (<tp:taxon-name-part taxon-name-part-type="subgenus" reg="Phyla">Phyla</tp:taxon-name-part>) <tp:taxon-name-part taxon-name-part-type="species" reg="tethys">tethys</tp:taxon-name-part></tp:taxon-name> Netolitzky, 1926 <bold>20</bold> <tp:taxon-name><tp:taxon-name-part taxon-name-part-type="genus" reg="Bembidion">B.</tp:taxon-name-part> (<tp:taxon-name-part taxon-name-part-type="subgenus" reg="Plataphus">Plataphus</tp:taxon-name-part>) <tp:taxon-name-part taxon-name-part-type="infraspecific-rank">f.</tp:taxon-name-part> <tp:taxon-name-part taxon-name-part-type="subspecies" reg="fellmanni">fellmanni</tp:taxon-name-part></tp:taxon-name> Mannerheim, 1823 <bold>21</bold> <tp:taxon-name><tp:taxon-name-part taxon-name-part-type="genus" reg="Bembidion">B.</tp:taxon-name-part> (<tp:taxon-name-part taxon-name-part-type="subgenus" reg="Melomalus">Melomalus</tp:taxon-name-part>) <tp:taxon-name-part taxon-name-part-type="species" reg="altaicum">altaicum</tp:taxon-name-part></tp:taxon-name> Gebler, 1833 <bold>22</bold> <tp:taxon-name><tp:taxon-name-part taxon-name-part-type="genus" reg="Bembidion">B.</tp:taxon-name-part> (<tp:taxon-name-part taxon-name-part-type="subgenus" reg="Peryphophila">Peryphophila</tp:taxon-name-part>) <tp:taxon-name-part taxon-name-part-type="species" reg="eurydice">eurydice</tp:taxon-name-part></tp:taxon-name> Andrewes, 1926 <bold>23</bold> <tp:taxon-name><tp:taxon-name-part taxon-name-part-type="genus" reg="Bembidion">B.</tp:taxon-name-part> (<tp:taxon-name-part taxon-name-part-type="subgenus" reg="Andrewesa">Andrewesa</tp:taxon-name-part>) <tp:taxon-name-part taxon-name-part-type="species" reg="patris">patris</tp:taxon-name-part></tp:taxon-name> Schmidt, 2010 <bold>24</bold> <tp:taxon-name><tp:taxon-name-part taxon-name-part-type="genus" reg="Bembidion">B.</tp:taxon-name-part> (<tp:taxon-name-part taxon-name-part-type="subgenus" reg="Bracteon">Bracteon</tp:taxon-name-part>) <tp:taxon-name-part taxon-name-part-type="species" reg="lapponicum">lapponicum</tp:taxon-name-part></tp:taxon-name> Zetterstedt, 1828 <bold>25</bold> <tp:taxon-name><tp:taxon-name-part taxon-name-part-type="genus" reg="Bembidion">B.</tp:taxon-name-part> (<tp:taxon-name-part taxon-name-part-type="subgenus" reg="Odontium">Odontium</tp:taxon-name-part>) <tp:taxon-name-part taxon-name-part-type="species" reg="striatum">striatum</tp:taxon-name-part></tp:taxon-name> Fabricius, 1792 <bold>26</bold> <tp:taxon-name><tp:taxon-name-part taxon-name-part-type="genus" reg="Bembidion">B.</tp:taxon-name-part> (<tp:taxon-name-part taxon-name-part-type="subgenus" reg="Eodontium">Eodontium</tp:taxon-name-part>) <tp:taxon-name-part taxon-name-part-type="species" reg="bukejsi">bukejsi</tp:taxon-name-part></tp:taxon-name> subgen. n., sp. n. (Fig. <xref ref-type="fig" rid="F6">26a</xref>, volume rendering with highlighted structures, see also Fig. <xref ref-type="fig" rid="F5">14</xref>; Fig. <xref ref-type="fig" rid="F6">26b</xref>, schematic reconstruction of putative organization of endophallic structures). Scale bar: 2.2 mm. Abbreviations: bsc = brush sclerite; bsc-fd-av = apico-ventral prolongation of the brush sclerite; csc = central sclerite; csc-ll = left lobe of central sclerite; csc-rl = right lobe of central sclerite; df = dorsal field; dpl = dorsal plate; fl = flagellum of the central fold system; N = N-sclerite (<xref ref-type="bibr" rid="B17">Maddison 2012</xref>); of = ostidial flag.</p></caption><graphic xmlns:xlink="http://www.w3.org/1999/xlink" xlink:href="zookeys-662-101-g006.jpg" position="float" orientation="portrait" xlink:type="simple" id="oo_127837.jpg"/></fig><fig id="F5" position="float" orientation="portrait"><label>Figures 14–17.</label><caption><p>
                <italic><tp:taxon-name><tp:taxon-name-part taxon-name-part-type="genus" reg="Bembidion">Bembidion</tp:taxon-name-part> <tp:taxon-name-part taxon-name-part-type="species" reg="bukejsi">bukejsi</tp:taxon-name-part></tp:taxon-name></italic> sp. n., holotype, visualization of endophallic structures using micro-CT. <bold>14</bold> volume rendering of the aedeagal median lobe with sclerotized endophallic structures highlighted in colors <bold>15–16</bold> parts of transverse sections through the abdomen with aedeagus (for position of slices see Fig. <xref ref-type="fig" rid="F5">14</xref>) <bold>17</bold> sclerotized endophallic structures separated and highlighted in colors using serial sectioning (a-d, left lateral aspect; e, right lateral aspect; f-g, dorsal aspect). Colour coding: beige = internal fold originating from the brush sclerite; green = central sclerite; khaki = dorsal field; light blue = dorsal plate; marine blue = ostidial flag; red = central fold system; white = unknown sclerite; yellow = brush sclerite. Abbreviations: bsc = brush sclerite; bsc-fd-i = internal fold originating from the brush sclerite; bsc-fd-v = ventral prolongation of the brush sclerite; cfd = central folding system; csc = central sclerite; dpl = dorsal plate; mlw = wall of median lobe; scu = unknown sclerite; st = sternite.</p></caption><graphic xmlns:xlink="http://www.w3.org/1999/xlink" xlink:href="zookeys-662-101-g005.jpg" position="float" orientation="portrait" xlink:type="simple" id="oo_127836.jpg"/></fig></tp:treatment-sec><ref-list><ref id="B17"><mixed-citation xmlns:xlink="http://www.w3.org/1999/xlink" xlink:type="simple">
          <person-group><name name-style="western"><surname>Maddison</surname><given-names>DR</given-names></name></person-group> (<year>2012</year>) <article-title>Phylogeny of <italic><tp:taxon-name><tp:taxon-name-part taxon-name-part-type="genus">Bembidion</tp:taxon-name-part></tp:taxon-name></italic> and related ground beetles (<tp:taxon-name><tp:taxon-name-part taxon-name-part-type="order">Coleoptera</tp:taxon-name-part></tp:taxon-name>: <tp:taxon-name><tp:taxon-name-part taxon-name-part-type="family">Carabidae</tp:taxon-name-part></tp:taxon-name>: <tp:taxon-name><tp:taxon-name-part taxon-name-part-type="subfamily">Trechinae</tp:taxon-name-part></tp:taxon-name>: <tp:taxon-name><tp:taxon-name-part taxon-name-part-type="tribe">Bembidiini</tp:taxon-name-part></tp:taxon-name>: <tp:taxon-name><tp:taxon-name-part taxon-name-part-type="subtribe">Bembidiina</tp:taxon-name-part></tp:taxon-name>).</article-title> <source>Molecular Phylogenetics and Evolution,</source> <volume>63</volume>: <fpage>533</fpage>–<lpage>576</lpage>. <ext-link xlink:type="simple" ext-link-type="doi" xlink:href="10.1016/j.ympev.2012.01.015">http://dx.doi.org/10.1016/j.ympev.2012.01.015</ext-link></mixed-citation></ref><ref id="B6"><mixed-citation xmlns:xlink="http://www.w3.org/1999/xlink" xlink:type="simple">
          <person-group><name name-style="western"><surname>Bonavita</surname><given-names>P</given-names></name><name name-style="western"><surname>Toledano</surname><given-names>L</given-names></name><name name-style="western"><surname>Maddison</surname><given-names>DR</given-names></name><name name-style="western"><surname>VignaTaglianti</surname><given-names>A</given-names></name></person-group> (<year>2016</year>) <article-title><tp:taxon-name><tp:taxon-name-part taxon-name-part-type="subtribe">Bembidiina</tp:taxon-name-part></tp:taxon-name> of the Afrotropical region: <tp:taxon-name><tp:taxon-name-part taxon-name-part-type="genus">Bembidion</tp:taxon-name-part> <tp:taxon-name-part taxon-name-part-type="infraspecific-rank">subgenus</tp:taxon-name-part> <tp:taxon-name-part taxon-name-part-type="subgenus">Omotaphus</tp:taxon-name-part></tp:taxon-name> Netolitzky, 1914 (<tp:taxon-name><tp:taxon-name-part taxon-name-part-type="order">Coleoptera</tp:taxon-name-part></tp:taxon-name>, <tp:taxon-name><tp:taxon-name-part taxon-name-part-type="family">Carabidae</tp:taxon-name-part></tp:taxon-name>, <tp:taxon-name><tp:taxon-name-part taxon-name-part-type="tribe">Bembidiini</tp:taxon-name-part></tp:taxon-name>).</article-title> <source>Entomologische Blätter und <tp:taxon-name><tp:taxon-name-part taxon-name-part-type="order">Coleoptera</tp:taxon-name-part></tp:taxon-name></source> <volume>112</volume>(<issue>1</issue>): <fpage>67</fpage>–<lpage>106</lpage>.</mixed-citation></ref><ref id="B19"><mixed-citation xmlns:xlink="http://www.w3.org/1999/xlink" xlink:type="simple">
          <person-group><name name-style="western"><surname>Marggi</surname><given-names>W</given-names></name><name name-style="western"><surname>Huber</surname><given-names>C</given-names></name><name name-style="western"><surname>Müller-Motzfeld</surname><given-names>G</given-names></name><name name-style="western"><surname>Hartmann</surname><given-names>M</given-names></name></person-group> (<year>2003</year>) <article-title><tp:taxon-name><tp:taxon-name-part taxon-name-part-type="tribe">Bembidiini</tp:taxon-name-part></tp:taxon-name>: <tp:taxon-name><tp:taxon-name-part taxon-name-part-type="subtribe">Bembidiina</tp:taxon-name-part></tp:taxon-name>.</article-title> In: <person-group><name name-style="western"><surname>Löbl</surname><given-names>I</given-names></name><name name-style="western"><surname>Smetana</surname><given-names>A</given-names></name></person-group> (<role>Eds</role>) <issue-title>Catalogue of Palaearctic Coleoptera.</issue-title> <source>Volume 1. <tp:taxon-name><tp:taxon-name-part taxon-name-part-type="suborder">Archostemata</tp:taxon-name-part></tp:taxon-name> - <tp:taxon-name><tp:taxon-name-part taxon-name-part-type="suborder">Myxophaga</tp:taxon-name-part></tp:taxon-name> - <tp:taxon-name><tp:taxon-name-part taxon-name-part-type="suborder">Adephaga</tp:taxon-name-part></tp:taxon-name>. Apollo Books, Stenstrup</source>, <fpage>241</fpage>–<lpage>273</lpage>.</mixed-citation></ref><ref id="B15"><mixed-citation xmlns:xlink="http://www.w3.org/1999/xlink" xlink:type="simple">
          <person-group><name name-style="western"><surname>Lorenz</surname><given-names>W</given-names></name></person-group> (<year>2005</year>) <source>Systematic list of extant ground beetles of the world. Second edition.</source> <publisher-name>Published by the author</publisher-name>, <publisher-loc>Tutzing</publisher-loc>, <size units="page">530 pp</size>.</mixed-citation></ref><ref id="B7"><mixed-citation xmlns:xlink="http://www.w3.org/1999/xlink" xlink:type="simple">
          <person-group><name name-style="western"><surname>Bousquet</surname><given-names>Y</given-names></name></person-group> (<year>2012</year>) <article-title>Catalogue of <tp:taxon-name><tp:taxon-name-part taxon-name-part-type="above-genus">Geadephaga</tp:taxon-name-part></tp:taxon-name> (<tp:taxon-name><tp:taxon-name-part taxon-name-part-type="order">Coleoptera</tp:taxon-name-part></tp:taxon-name>, <tp:taxon-name><tp:taxon-name-part taxon-name-part-type="suborder">Adephaga</tp:taxon-name-part></tp:taxon-name>) of America, north of Mexico.</article-title> <source>Zookeys</source> <volume>245</volume>: <fpage>1</fpage>–<lpage>1722</lpage>. <ext-link xlink:type="simple" ext-link-type="doi" xlink:href="10.3897/zookeys.245.3416">https://doi.org/10.3897/zookeys.245.3416</ext-link></mixed-citation></ref><ref id="B30"><mixed-citation xmlns:xlink="http://www.w3.org/1999/xlink" xlink:type="simple">
          <person-group><name name-style="western"><surname>Wolfe</surname><given-names>JA</given-names></name></person-group> (<year>1975</year>) <article-title>Some aspects of the plant geography of the Northern Hemisphere during the Late Cretaceous and Tertiary.</article-title> <source>Annals of the Missouri Botanical Garden</source> <volume>62</volume>: <fpage>264</fpage>–<lpage>279</lpage>. <ext-link xlink:type="simple" ext-link-type="doi" xlink:href="10.2307/2395198">https://doi.org/10.2307/2395198</ext-link></mixed-citation></ref><ref id="B3"><mixed-citation xmlns:xlink="http://www.w3.org/1999/xlink" xlink:type="simple">
          <person-group><name name-style="western"><surname>Ander</surname><given-names>K</given-names></name></person-group> (<year>1942</year>) <article-title>Die Insektenfauna des Baltischen Bernsteins nebst damit verknüpften zoogeographischen Problemen</article-title>. <source>Lunds Universitets Arsskrift N.F. 2</source>, <volume>38</volume>(<issue>4</issue>): <fpage>1</fpage>–<lpage>83</lpage>.</mixed-citation></ref><ref id="B22"><mixed-citation xmlns:xlink="http://www.w3.org/1999/xlink" xlink:type="simple">
          <person-group><name name-style="western"><surname>Schmidt</surname><given-names>J</given-names></name><name name-style="western"><surname>Faille</surname><given-names>A</given-names></name></person-group> (<year>2015</year>) <article-title>Confirmation of occurrence of <italic><tp:taxon-name><tp:taxon-name-part taxon-name-part-type="subgenus">Trechus</tp:taxon-name-part></tp:taxon-name></italic> Clairville, 1806 in the Baltic amber forests, with description of a flightless edaphic species, and remarks on <italic><tp:taxon-name><tp:taxon-name-part taxon-name-part-type="genus">Trechoides</tp:taxon-name-part></tp:taxon-name></italic> Motschulsky, 1856 (<tp:taxon-name><tp:taxon-name-part taxon-name-part-type="order">Coleoptera</tp:taxon-name-part></tp:taxon-name>: <tp:taxon-name><tp:taxon-name-part taxon-name-part-type="family">Carabidae</tp:taxon-name-part></tp:taxon-name>: <tp:taxon-name><tp:taxon-name-part taxon-name-part-type="tribe">Trechini</tp:taxon-name-part></tp:taxon-name>).</article-title> <source>Zootaxa</source> <volume>4028</volume>(<issue>4</issue>): <fpage>539</fpage>–<lpage>550</lpage>. <ext-link xlink:type="simple" ext-link-type="doi" xlink:href="10.11646/zootaxa.4028.4.5">https://doi.org/10.11646/zootaxa.4028.4.5</ext-link></mixed-citation></ref><ref id="B24"><mixed-citation xmlns:xlink="http://www.w3.org/1999/xlink" xlink:type="simple">
          <person-group><name name-style="western"><surname>Schmidt</surname><given-names>J</given-names></name><name name-style="western"><surname>Belousov</surname><given-names>I</given-names></name><name name-style="western"><surname>Michalik</surname><given-names>P</given-names></name></person-group> (<year>2016b</year>) <article-title>X-Ray microscopy reveals endophallic structures in a new species of the ground beetle genus <italic><tp:taxon-name><tp:taxon-name-part taxon-name-part-type="subgenus">Trechus</tp:taxon-name-part></tp:taxon-name></italic> Clairville, 1806 from Baltic amber (<tp:taxon-name><tp:taxon-name-part taxon-name-part-type="order">Coleoptera</tp:taxon-name-part></tp:taxon-name>: <tp:taxon-name><tp:taxon-name-part taxon-name-part-type="family">Carabidae</tp:taxon-name-part></tp:taxon-name>: <tp:taxon-name><tp:taxon-name-part taxon-name-part-type="tribe">Trechini</tp:taxon-name-part></tp:taxon-name>).</article-title> <source>Zookeys</source> <volume>614</volume>: <fpage>113</fpage>–<lpage>127</lpage>. <ext-link xlink:type="simple" ext-link-type="doi" xlink:href="10.3897/zookeys.614.9283">https://doi.org/10.3897/zookeys.614.9283</ext-link></mixed-citation></ref></ref-list></tp:taxon-treatment>
